# Supplementary material for: Epigenetic activation of SLC7A11 defines a ferroptosis—immune axis and enables robust DNA methylation-based diagnosis of lung squamous cell carcinoma
Source: PeerJ. 2026 Feb 12;14:e20686. doi: 10.7717/peerj.20686 (PMC12906708; doi:10.7717/peerj.20686)
Supplement: Supplemental Information 7 [file peerj-14-20686-s007.xlsx]

## Sheet: Sheet1
Supplementary Material 7. Raw IHC data obtained from the in-house patient cohort (173 paired tumor and normal tissues)
Sample ID	Gender	Age	pT stage	pN stage	pMale stage	p-Stage	Ki-67 level	SLC7A11 protein level
T1	Female	76	T2	N1-3	M0	I	16%-45%	4
T2	Male	53	T2	N0	M1	III-IV	46%-75%	9
T3	Male	62	T4	N1-3	M0	II	46%-75%	4
T4	Male	61	T1	/	M1	III-IV	>76%	4
T5	Male	63	T2	N0	M0	II	46%-75%	2
T6	Male	52	T2	N0	M1	III-IV	>76%	8
T7	Male	78	T3	N0	M0	III-IV	46%-75%	4
T8	Female	51	T2	N0	M0	III-IV	16%-45%	12
T9	Male	79	T4	N1-3	M1	I	16%-45%	9
T10	Male	45	T1	/	M0	II	>76%	6
T11	Male	46	T2	N0	M0	I	46%-75%	12
T12	Male	63	T3	N0	M0	II	46%-75%	12
T13	Male	60	T3	N1-3	M0	II	16%-45%	12
T14	Male	57	T1	N0	M0	I	/	6
T15	Female	46	T4	N1-3	M0	III-IV	16%-45%	12
T16	Female	52	T2	N1-3	M0	/	/	2
T17	Male	52	T2	/	M1	II	>76%	12
T18	Male	55	T2	N0	M0	III-IV	>76%	12
T19	Male	68	T4	N0	M1	I	46%-75%	9
T20	Male	65	T1	N0	M0	III-IV	5%-15%	12
T21	Male	47	T3	N1-3	M0	III-IV	16%-45%	2
T22	Male	58	T4	N0	M0	I	46%-75%	12
T23	Male	37	T3	N0	M0	III-IV	46%-75%	12
T24	Male	62	T2	N0	M0	I	46%-75%	12
T25	Male	59	T1	N0	M0	II	16%-45%	9
T26	Male	61	T4	N0	M0	III-IV	46%-75%	12
T27	Male	70	T2	N0	M0	/	16%-45%	12
T28	Male	60	T1	N0	M1	II	16%-45%	12
T29	Male	57	T4	N1-3	M1	/	46%-75%	12
T30	Male	52	T2	N0	M0	II	46%-75%	12
T31	Male	70	T1	N0	M0	III-IV	46%-75%	12
T32	Male	64	T4	N0	M0	II	/	12
T33	Female	74	T1	N0	M0	II	/	12
T34	Male	67	T2	N0	M0	III-IV	16%-45%	12
T35	Male	60	T1	N0	M0	III-IV	46%-75%	12
T36	Female	55	T1	N0	M1	III-IV	<5%	0
T37	Male	52	T3	N1-3	M0	III-IV	46%-75%	4
T38	Male	66	T2	/	M0	/	5%-15%	12
T39	Male	73	T1	N1-3	M1	II	>76%	12
T40	Male	66	T3	N1-3	M0	III-IV	>76%	9
T41	Male	54	T2	N1-3	M1	II	/	12
T42	Male	49	T3	N0	M1	I	46%-75%	4
T43	Female	50	T3	N0	M0	III-IV	>76%	6
T44	Male	53	T3	N1-3	M1	I	<5%	12
T45	Female	46	T1	N0	M0	III-IV	46%-75%	6
T46	Male	56	T2	N1-3	M0	III-IV	16%-45%	8
T47	Male	60	T2	N1-3	M1	III-IV	46%-75%	9
T48	Male	61	T1	N0	M0	II	46%-75%	6
T49	Male	51	T4	N1-3	M0	III-IV	5%-15%	4
T50	Male	56	T1	N0	M1	II	16%-45%	8
T51	Male	57	T2	N0	M1	II	46%-75%	4
T52	Male	63	T1	N0	M1	III-IV	/	8
T53	Male	67	T1	N0	M0	I	/	4
T54	Female	55	T1	N0	M0	III-IV	16%-45%	8
T55	Male	55	T1	N0	M1	III-IV	46%-75%	12
T56	Male	67	T1	N1-3	M1	II	>76%	4
T57	Male	68	T1	N1-3	M1	II	/	4
T58	Male	64	T1	/	M0	II	46%-75%	4
T59	Male	64	T2	N0	M0	II	16%-45%	6
T60	Male	73	T2	N1-3	M1	/	>76%	12
T61	Male	69	T1	N0	M0	II	16%-45%	12
T62	Male	68	T3	N0	M0	I	5%-15%	12
T63	Male	50	T1	N0	M0	III-IV	46%-75%	12
T64	Male	75	T3	N0	M0	III-IV	46%-75%	12
T65	Female	46	T3	N0	M0	III-IV	46%-75%	4
T66	Male	61	T3	N1-3	M1	I	46%-75%	4
T67	Male	67	T3	N1-3	M1	III-IV	46%-75%	4
T68	Male	65	T4	N0	M0	II	46%-75%	8
T69	Male	53	T4	N0	M1	II	>76%	8
T70	Female	52	T4	N0	M0	/	16%-45%	6
T71	Male	47	T2	N0	M0	I	46%-75%	8
T72	Male	66	T1	N0	M1	III-IV	>76%	12
T73	Male	65	T4	N0	M0	I	46%-75%	8
T74	Female	48	T2	N1-3	M0	II	16%-45%	4
T75	Male	56	T1	N0	M1	III-IV	16%-45%	8
T76	Male	57	T2	N0	M1	III-IV	5%-15%	4
T77	Male	64	T4	N0	M0	III-IV	46%-75%	6
T78	Male	68	T1	N0	M0	II	16%-45%	4
T79	Male	60	T2	N0	M0	III-IV	46%-75%	8
T80	Male	66	T2	N1-3	M0	III-IV	46%-75%	4
T81	Male	76	T1	/	M0	III-IV	16%-45%	8
T82	Male	52	T1	N0	M0	II	>76%	6
T83	Female	73	T1	/	M0	II	46%-75%	4
T84	Male	64	T4	N1-3	M0	III-IV	16%-45%	2
T85	Male	72	T1	N0	M0	/	16%-45%	8
T86	Male	65	T3	N0	M0	II	16%-45%	12
T87	Male	66	T1	/	M0	/	>76%	4
T88	Male	53	T3	N0	M1	III-IV	46%-75%	6
T89	Male	77	T2	N0	M0	II	16%-45%	4
T90	Male	54	T1	/	M0	III-IV	46%-75%	2
T91	Male	55	T2	N0	M0	III-IV	46%-75%	2
T92	Male	72	T1	N0	M0	III-IV	16%-45%	2
T93	Male	52	T2	N0	M0	II	46%-75%	8
T94	Female	47	T2	N1-3	M0	III-IV	16%-45%	2
T95	Female	40	/	N0	M1	III-IV	>76%	0
T96	Male	60	T1	N0	M0	I	46%-75%	8
T97	Male	84	T1	N0	M0	II	16%-45%	12
T98	Female	64	T1	N0	M0	III-IV	16%-45%	12
T99	Female	71	T1	N0	M1	II	/	8
T100	Male	75	T1	N0	M0	III-IV	16%-45%	12
T101	Male	70	T1	N0	M0	III-IV	16%-45%	8
T102	Male	57	T1	N0	M0	/	46%-75%	4
T103	Female	73	T3	N1-3	M1	III-IV	5%-15%	4
T104	Male	69	T1	/	M0	III-IV	16%-45%	8
T105	Male	65	T1	N0	M0	/	46%-75%	12
T106	Male	43	T2	N0	M0	III-IV	46%-75%	12
T107	Female	66	T1	N1-3	M0	/	16%-45%	12
T108	Male	58	T1	N0	M0	I	16%-45%	12
T109	Male	59	T4	N0	M1	I	16%-45%	8
T110	Male	53	T1	N0	M0	II	>76%	9
T111	Male	71	T1	N0	M0	II	16%-45%	0
T112	Male	65	T3	N0	M1	II	46%-75%	2
T113	Male	70	T1	N0	M1	II	46%-75%	12
T114	Male	58	T1	N1-3	M0	II	/	9
T115	Male	77	T2	N0	M0	II	16%-45%	4
T116	Male	64	T2	/	M0	III-IV	/	1
T117	Male	74	T2	N0	M0	III-IV	46%-75%	3
T118	Male	61	T2	N1-3	M1	I	<5%	12
T119	Male	53	T2	N1-3	M0	III-IV	/	12
T120	Male	66	T2	N0	M0	II	/	12
T121	Male	65	T1	N0	M0	II	/	9
T122	Male	72	T1	N0	M0	II	16%-45%	4
T123	Male	58	T1	N0	M0	II	/	8
T124	Male	56	T4	N1-3	M0	III-IV	16%-45%	1
T125	Male	60	T1	N0	M0	II	5%-15%	12
T126	Male	73	/	N0	M0	I	>76%	12
T127	Male	55	T2	N0	M0	III-IV	<5%	12
T128	Male	64	T3	N1-3	M0	II	>76%	12
T129	Male	62	T3	N1-3	M0	III-IV	46%-75%	4
T130	Male	66	T3	N0	M0	II	5%-15%	0
T131	Female	54	T2	N1-3	M0	II	16%-45%	6
T132	Male	74	T2	N1-3	M0	II	16%-45%	12
T133	Male	57	T4	N0	M0	III-IV	46%-75%	4
T134	Male	56	T2	N0	M1	II	>76%	9
T135	Female	32	T3	N0	M1	III-IV	>76%	3
T136	Male	62	T2	N1-3	M0	III-IV	16%-45%	6
T137	Male	81	T2	N0	M1	I	16%-45%	2
T138	Female	43	T2	N1-3	M0	III-IV	16%-45%	8
T139	Male	50	T4	N0	M0	III-IV	46%-75%	12
T140	Male	56	T3	N0	M0	III-IV	/	6
T141	Male	49	T2	N0	M1	II	16%-45%	9
T142	Male	68	T2	N0	M1	/	46%-75%	8
T143	Male	69	T1	N0	M1	III-IV	/	4
T144	Male	61	T1	N0	M0	III-IV	16%-45%	12
T145	Male	59	/	N1-3	M0	II	46%-75%	12
T146	Male	57	T2	N0	M0	III-IV	46%-75%	12
T147	Female	58	T3	N0	M0	II	>76%	12
T148	Male	75	T1	N0	M0	III-IV	46%-75%	12
T149	Male	58	T1	N0	M0	I	16%-45%	4
T150	Male	64	T3	N0	M0	III-IV	46%-75%	4
T151	Female	75	T2	N1-3	M0	II	46%-75%	9
T152	Male	62	T1	N0	M0	III-IV	16%-45%	12
T153	Male	65	T1	N0	M0	III-IV	46%-75%	12
T154	Female	60	T4	N1-3	M0	III-IV	46%-75%	12
T155	Male	69	T2	N0	M1	III-IV	46%-75%	12
T156	Male	66	T1	N0	M0	III-IV	46%-75%	12
T157	Male	48	T1	N1-3	M0	III-IV	16%-45%	12
T158	Male	55	T3	N0	M0	III-IV	46%-75%	12
T159	Female	45	T1	N0	M0	III-IV	>76%	9
T160	Male	57	T3	N0	M1	III-IV	46%-75%	9
T161	Male	68	T1	N1-3	M0	/	46%-75%	12
T162	Male	60	T1	N1-3	M1	I	46%-75%	12
T163	Male	46	T1	N0	M1	III-IV	>76%	4
T164	Male	66	T4	N1-3	M0	I	/	6
T165	Male	73	T3	N0	M1	I	/	12
T166	Male	66	T1	N0	M0	III-IV	/	12
T167	Male	64	T3	N0	M1	III-IV	>76%	8
T168	Female	41	T1	N1-3	M0	I	16%-45%	8
T169	Male	65	T2	N0	M0	I	46%-75%	9
T170	Male	55	T1	N1-3	M0	I	>76%	12
T171	Female	60	T1	N0	M0	III-IV	46%-75%	1
T172	Male	55	T4	N0	M1	I	46%-75%	6
T173	Male	67	T2	N0	M0	III-IV	46%-75%	8
PAN1	Female	76	T2	N1-3	M0	I	16%-45%	4
PAN2	Male	53	T2	N0	M1	III-IV	46%-75%	8
PAN3	Male	62	T4	N1-3	M0	II	46%-75%	2
PAN4	Male	61	T1	/	M1	III-IV	>76%	4
PAN5	Male	63	T2	N0	M0	II	46%-75%	2
PAN6	Male	52	T2	N0	M1	III-IV	>76%	4
PAN7	Male	78	T3	N0	M0	III-IV	46%-75%	4
PAN8	Female	51	T2	N0	M0	III-IV	16%-45%	0
PAN9	Male	79	T4	N1-3	M1	I	16%-45%	4
PAN10	Male	45	T1	/	M0	II	>76%	4
PAN11	Male	46	T2	N0	M0	I	46%-75%	8
PAN12	Male	63	T3	N0	M0	II	46%-75%	4
PAN13	Male	60	T3	N1-3	M0	II	16%-45%	4
PAN14	Male	57	T1	N0	M0	I	/	4
PAN15	Female	46	T4	N1-3	M0	III-IV	16%-45%	2
PAN16	Female	52	T2	N1-3	M0	/	/	2
PAN17	Male	52	T2	/	M1	II	>76%	2
PAN18	Male	55	T2	N0	M0	III-IV	>76%	4
PAN19	Male	68	T4	N0	M1	I	46%-75%	4
PAN20	Male	65	T1	N0	M0	III-IV	5%-15%	4
PAN21	Male	47	T3	N1-3	M0	III-IV	16%-45%	4
PAN22	Male	58	T4	N0	M0	I	46%-75%	2
PAN23	Male	37	T3	N0	M0	III-IV	46%-75%	2
PAN24	Male	62	T2	N0	M0	I	46%-75%	4
PAN25	Male	59	T1	N0	M0	II	16%-45%	4
PAN26	Male	61	T4	N0	M0	III-IV	46%-75%	8
PAN27	Male	70	T2	N0	M0	/	16%-45%	4
PAN28	Male	60	T1	N0	M1	II	16%-45%	4
PAN29	Male	57	T4	N1-3	M1	/	46%-75%	4
PAN30	Male	52	T2	N0	M0	II	46%-75%	4
PAN31	Male	70	T1	N0	M0	III-IV	46%-75%	4
PAN32	Male	64	T4	N0	M0	II	/	8
PAN33	Female	74	T1	N0	M0	II	/	4
PAN34	Male	67	T2	N0	M0	III-IV	16%-45%	4
PAN35	Male	60	T1	N0	M0	III-IV	46%-75%	0
PAN36	Female	55	T1	N0	M1	III-IV	<5%	4
PAN37	Male	52	T3	N1-3	M0	III-IV	46%-75%	4
PAN38	Male	66	T2	/	M0	/	5%-15%	4
PAN39	Male	73	T1	N1-3	M1	II	>76%	4
PAN40	Male	66	T3	N1-3	M0	III-IV	>76%	0
PAN41	Male	54	T2	N1-3	M1	II	/	8
PAN42	Male	49	T3	N0	M1	I	46%-75%	4
PAN43	Female	50	T3	N0	M0	III-IV	>76%	2
PAN44	Male	53	T3	N1-3	M1	I	<5%	0
PAN45	Female	46	T1	N0	M0	III-IV	46%-75%	4
PAN46	Male	56	T2	N1-3	M0	III-IV	16%-45%	8
PAN47	Male	60	T2	N1-3	M1	III-IV	46%-75%	4
PAN48	Male	61	T1	N0	M0	II	46%-75%	4
PAN49	Male	51	T4	N1-3	M0	III-IV	5%-15%	4
PAN50	Male	56	T1	N0	M1	II	16%-45%	0
PAN51	Male	57	T2	N0	M1	II	46%-75%	0
PAN52	Male	63	T1	N0	M1	III-IV	/	3
PAN53	Male	67	T1	N0	M0	I	/	0
PAN54	Female	55	T1	N0	M0	III-IV	16%-45%	0
PAN55	Male	55	T1	N0	M1	III-IV	46%-75%	0
PAN56	Male	67	T1	N1-3	M1	II	>76%	2
PAN57	Male	68	T1	N1-3	M1	II	/	0
PAN58	Male	64	T1	/	M0	II	46%-75%	3
PAN59	Male	64	T2	N0	M0	II	16%-45%	3
PAN60	Male	73	T2	N1-3	M1	/	>76%	4
PAN61	Male	69	T1	N0	M0	II	16%-45%	4
PAN62	Male	68	T3	N0	M0	I	5%-15%	3
PAN63	Male	50	T1	N0	M0	III-IV	46%-75%	2
PAN64	Male	75	T3	N0	M0	III-IV	46%-75%	4
PAN65	Female	46	T3	N0	M0	III-IV	46%-75%	4
PAN66	Male	61	T3	N1-3	M1	I	46%-75%	2
PAN67	Male	67	T3	N1-3	M1	III-IV	46%-75%	0
PAN68	Male	65	T4	N0	M0	II	46%-75%	2
PAN69	Male	53	T4	N0	M1	II	>76%	0
PAN70	Female	52	T4	N0	M0	/	16%-45%	2
PAN71	Male	47	T2	N0	M0	I	46%-75%	4
PAN72	Male	66	T1	N0	M1	III-IV	>76%	4
PAN73	Male	65	T4	N0	M0	I	46%-75%	2
PAN74	Female	48	T2	N1-3	M0	II	16%-45%	4
PAN75	Male	56	T1	N0	M1	III-IV	16%-45%	0
PAN76	Male	57	T2	N0	M1	III-IV	5%-15%	2
PAN77	Male	64	T4	N0	M0	III-IV	46%-75%	3
PAN78	Male	68	T1	N0	M0	II	16%-45%	4
PAN79	Male	60	T2	N0	M0	III-IV	46%-75%	4
PAN80	Male	66	T2	N1-3	M0	III-IV	46%-75%	8
PAN81	Male	76	T1	/	M0	III-IV	16%-45%	4
PAN82	Male	52	T1	N0	M0	II	>76%	4
PAN83	Female	73	T1	/	M0	II	46%-75%	2
PAN84	Male	64	T4	N1-3	M0	III-IV	16%-45%	3
PAN85	Male	72	T1	N0	M0	/	16%-45%	3
PAN86	Male	65	T3	N0	M0	II	16%-45%	3
PAN87	Male	66	T1	/	M0	/	>76%	3
PAN88	Male	53	T3	N0	M1	III-IV	46%-75%	4
PAN89	Male	77	T2	N0	M0	II	16%-45%	0
PAN90	Male	54	T1	/	M0	III-IV	46%-75%	2
PAN91	Male	55	T2	N0	M0	III-IV	46%-75%	4
PAN92	Male	72	T1	N0	M0	III-IV	16%-45%	4
PAN93	Male	52	T2	N0	M0	II	46%-75%	4
PAN94	Female	47	T2	N1-3	M0	III-IV	16%-45%	8
PAN95	Female	40	/	N0	M1	III-IV	>76%	4
PAN96	Male	60	T1	N0	M0	I	46%-75%	8
PAN97	Male	84	T1	N0	M0	II	16%-45%	12
PAN98	Female	64	T1	N0	M0	III-IV	16%-45%	4
PAN99	Female	71	T1	N0	M1	II	/	4
PAN100	Male	75	T1	N0	M0	III-IV	16%-45%	4
PAN101	Male	70	T1	N0	M0	III-IV	16%-45%	3
PAN102	Male	57	T1	N0	M0	/	46%-75%	3
PAN103	Female	73	T3	N1-3	M1	III-IV	5%-15%	8
PAN104	Male	69	T1	/	M0	III-IV	16%-45%	12
PAN105	Male	65	T1	N0	M0	/	46%-75%	12
PAN106	Male	43	T2	N0	M0	III-IV	46%-75%	12
PAN107	Female	66	T1	N1-3	M0	/	16%-45%	4
PAN108	Male	58	T1	N0	M0	I	16%-45%	8
PAN109	Male	59	T4	N0	M1	I	16%-45%	4
PAN110	Male	53	T1	N0	M0	II	>76%	4
PAN111	Male	71	T1	N0	M0	II	16%-45%	4
PAN112	Male	65	T3	N0	M1	II	46%-75%	4
PAN113	Male	70	T1	N0	M1	II	46%-75%	4
PAN114	Male	58	T1	N1-3	M0	II	/	3
PAN115	Male	77	T2	N0	M0	II	16%-45%	3
PAN116	Male	64	T2	/	M0	III-IV	/	4
PAN117	Male	74	T2	N0	M0	III-IV	46%-75%	8
PAN118	Male	61	T2	N1-3	M1	I	<5%	12
PAN119	Male	53	T2	N1-3	M0	III-IV	/	12
PAN120	Male	66	T2	N0	M0	II	/	4
PAN121	Male	65	T1	N0	M0	II	/	8
PAN122	Male	72	T1	N0	M0	II	16%-45%	8
PAN123	Male	58	T1	N0	M0	II	/	4
PAN124	Male	56	T4	N1-3	M0	III-IV	16%-45%	8
PAN125	Male	60	T1	N0	M0	II	5%-15%	8
PAN126	Male	73	/	N0	M0	I	>76%	8
PAN127	Male	55	T2	N0	M0	III-IV	<5%	4
PAN128	Male	64	T3	N1-3	M0	II	>76%	12
PAN129	Male	62	T3	N1-3	M0	III-IV	46%-75%	4
PAN130	Male	66	T3	N0	M0	II	5%-15%	4
PAN131	Female	54	T2	N1-3	M0	II	16%-45%	4
PAN132	Male	74	T2	N1-3	M0	II	16%-45%	4
PAN133	Male	57	T4	N0	M0	III-IV	46%-75%	4
PAN134	Male	56	T2	N0	M1	II	>76%	4
PAN135	Female	32	T3	N0	M1	III-IV	>76%	8
PAN136	Male	62	T2	N1-3	M0	III-IV	16%-45%	3
PAN137	Male	81	T2	N0	M1	I	16%-45%	8
PAN138	Female	43	T2	N1-3	M0	III-IV	16%-45%	4
PAN139	Male	50	T4	N0	M0	III-IV	46%-75%	8
PAN140	Male	56	T3	N0	M0	III-IV	/	4
PAN141	Male	49	T2	N0	M1	II	16%-45%	2
PAN142	Male	68	T2	N0	M1	/	46%-75%	4
PAN143	Male	69	T1	N0	M1	III-IV	/	4
PAN144	Male	61	T1	N0	M0	III-IV	16%-45%	8
PAN145	Male	59	/	N1-3	M0	II	46%-75%	8
PAN146	Male	57	T2	N0	M0	III-IV	46%-75%	8
PAN147	Female	58	T3	N0	M0	II	>76%	4
PAN148	Male	75	T1	N0	M0	III-IV	46%-75%	4
PAN149	Male	58	T1	N0	M0	I	16%-45%	4
PAN150	Male	64	T3	N0	M0	III-IV	46%-75%	2
PAN151	Female	75	T2	N1-3	M0	II	46%-75%	4
PAN152	Male	62	T1	N0	M0	III-IV	16%-45%	4
PAN153	Male	65	T1	N0	M0	III-IV	46%-75%	8
PAN154	Female	60	T4	N1-3	M0	III-IV	46%-75%	8
PAN155	Male	69	T2	N0	M1	III-IV	46%-75%	4
PAN156	Male	66	T1	N0	M0	III-IV	46%-75%	4
PAN157	Male	48	T1	N1-3	M0	III-IV	16%-45%	4
PAN158	Male	55	T3	N0	M0	III-IV	46%-75%	8
PAN159	Female	45	T1	N0	M0	III-IV	>76%	8
PAN160	Male	57	T3	N0	M1	III-IV	46%-75%	4
PAN161	Male	68	T1	N1-3	M0	/	46%-75%	4
PAN162	Male	60	T1	N1-3	M1	I	46%-75%	4
PAN163	Male	46	T1	N0	M1	III-IV	>76%	4
PAN164	Male	66	T4	N1-3	M0	I	/	4
PAN165	Male	73	T3	N0	M1	I	/	4
PAN166	Male	66	T1	N0	M0	III-IV	/	8
PAN167	Male	64	T3	N0	M1	III-IV	>76%	4
PAN168	Female	41	T1	N1-3	M0	I	16%-45%	4
PAN169	Male	65	T2	N0	M0	I	46%-75%	4
PAN170	Male	55	T1	N1-3	M0	I	>76%	8
PAN171	Female	60	T1	N0	M0	III-IV	46%-75%	0
PAN172	Male	55	T4	N0	M1	I	46%-75%	4
PAN173	Male	67	T2	N0	M0	III-IV	46%-75%	4
PAN: paried adjacent normal tissues
