# Supplementary material for: Epigenetic activation of SLC7A11 defines a ferroptosis—immune axis and enables robust DNA methylation-based diagnosis of lung squamous cell carcinoma
Source: PeerJ. 2026 Feb 12;14:e20686. doi: 10.7717/peerj.20686 (PMC12906708; doi:10.7717/peerj.20686)
Supplement: Supplemental Information 11 [file peerj-14-20686-s011.zip]

Archive with 1 entries (1 files):
- Supplementary Material 11 Analysis codes of SLC7A11 methylation and scRNA-seq in LUSC.R
