# Supplementary material for: Epigenetic activation of SLC7A11 defines a ferroptosis—immune axis and enables robust DNA methylation-based diagnosis of lung squamous cell carcinoma
Source: PeerJ. 2026 Feb 12;14:e20686. doi: 10.7717/peerj.20686 (PMC12906708; doi:10.7717/peerj.20686)
Supplement: Supplemental Information 11 [file peerj-14-20686-s011.zip › Supplementary Material 11 Analysis codes of SLC7A11 methylation and scRNA-seq in LUSC.R]

### ================= Differential SLC7A11 DNA methylation probe analysis and correlation plotting =================

library(limma)
library(ggpubr)
library(ggplot2)
library(org.Hs.eg.db)
library(AnnotationDbi)
library(IlluminaHumanMethylation450kanno.ilmn12.hg19)

setwd("F:/001 Practice/LUSC/LUSC-SLC7A11-Methylation/")
output_dir <- "./outputs/ModuleA_SLC7A11_DMR/"
dir.create(output_dir, recursive = TRUE, showWarnings = FALSE)

clinical <- read.delim("F:/001 Practice/LUSC/TCGA-LUSC.clinical.tsv", check.names = FALSE)
meth <- read.delim("F:/001 Practice/LUSC/TCGA-LUSC.methylation450.tsv", check.names = FALSE)
rownames(meth) <- meth[, 1]; meth <- meth[, -1]

group <- clinical[, c("sample", "tissue_type.samples")]
group <- group[group$sample %in% colnames(meth), ]

group$tissue_type.samples <- ifelse(group$tissue_type.samples == "Normal", "Normal", "Tumor")

meth <- meth[, group$sample]

annot <- getAnnotation(IlluminaHumanMethylation450kanno.ilmn12.hg19)
slc7a11_probes <- rownames(annot)[grepl("(^|;)SLC7A11(;|$)", annot$UCSC_RefGene_Name, ignore.case = TRUE)]

meth_sub <- meth[rownames(meth) %in% slc7a11_probes, ]

design <- model.matrix(~0 + group$tissue_type.samples)
colnames(design) <- c("Normal", "Tumor")

fit <- lmFit(meth_sub, design)
fit2 <- eBayes(contrasts.fit(fit, makeContrasts(Tumor - Normal, levels = design)))

sig_probes <- topTable(fit2, adjust = "BH", number = Inf)
sig_probes <- sig_probes[
  sig_probes$adj.P.Val < 0.01 & abs(sig_probes$logFC) > 0.1 & sig_probes$B > 1,
]

write.csv(sig_probes, file.path(output_dir, "Sig_Probes_SLC7A11.csv"), row.names = TRUE)

expr_mat <- read.delim("F:/001 Practice/LUSC/TCGA-LUSC.star_counts.tsv", row.names = 1, check.names = FALSE)

expr_mat$ENSEMBL <- gsub("\\..*", "", rownames(expr_mat))
expr_mat <- expr_mat[!duplicated(expr_mat$ENSEMBL) & !is.na(expr_mat$ENSEMBL), ]
rownames(expr_mat) <- expr_mat$ENSEMBL
expr_mat$ENSEMBL <- NULL

gene_map <- AnnotationDbi::select(org.Hs.eg.db,
                                  keys = rownames(expr_mat),
                                  keytype = "ENSEMBL",
                                  columns = "SYMBOL")
gene_map <- gene_map[!duplicated(gene_map$ENSEMBL), ]
expr_mat$SYMBOL <- gene_map$SYMBOL[match(rownames(expr_mat), gene_map$ENSEMBL)]
expr_mat <- expr_mat[!is.na(expr_mat$SYMBOL) & !duplicated(expr_mat$SYMBOL), ]
rownames(expr_mat) <- expr_mat$SYMBOL
expr_mat$SYMBOL <- NULL

gene_expr <- expr_mat["SLC7A11", ]
names(gene_expr) <- substr(names(gene_expr), 1, 15) 

library(ggpubr)

for (probe_id in rownames(sig_probes)) {

  probe_values <- data.frame(
    BetaValue = as.numeric(meth[probe_id, ]),
    TissueType = factor(group$tissue_type.samples, levels = c("Normal", "Tumor"))
  )
  
  probe_values <- probe_values[complete.cases(probe_values), ]
  
  if (nrow(probe_values) < 5) {
    cat("⚠️ Probe", probe_id, "Skip for too few valid samples\n")
    next
  }
  
  p <- ggboxplot(probe_values,
                 x = "TissueType", y = "BetaValue",
                 fill = "TissueType",
                 palette = c("Normal" = "#4DBBD5", "Tumor" = "#E64B35"),
                 add = "jitter",  
                 width = 0.6,
                 size = 0.8,  
                 outlier.shape = NA  
  ) +
    stat_compare_means(
      method = "wilcox.test",
      label = "p.signif",
      comparisons = list(c("Normal", "Tumor")),
      hide.ns = TRUE,
      label.y = max(probe_values$BetaValue, na.rm = TRUE) * 1.05  
    ) +
    theme_classic(base_size = 14) +  
    theme(
      axis.title = element_text(size = 16, face = "bold"),
      axis.text = element_text(size = 14),
      legend.position = "none"
    ) +
    labs(x = "", y = "Methylation Beta Value", title = paste0("Beta Value of ", probe_id))
  
  ggsave(file.path(output_dir, paste0("Boxplot_", probe_id, ".pdf")), p, width = 5, height = 5)
}

for (probe_id in rownames(sig_probes)) {
  
  beta_vec <- meth[probe_id, ]
  beta_df <- data.frame(
    SampleID = substr(colnames(meth), 1, 15),
    BetaValue = as.numeric(beta_vec)
  )

  expr_vec <- gene_expr
  expr_df <- data.frame(
    SampleID = substr(names(expr_vec), 1, 15),
    Expression = as.numeric(expr_vec)
  )

  df_combined <- merge(beta_df, expr_df, by = "SampleID")
  df_combined <- df_combined[complete.cases(df_combined), ]
  
  if (nrow(df_combined) < 5) {
    cat("⚠️ Probe", probe_id, "Skip for too small valid paired samples\n")
    next
  }
  
  p2 <- ggscatter(df_combined, x = "BetaValue", y = "Expression",
                  add = "reg.line", conf.int = TRUE,
                  cor.coef = TRUE, cor.method = "pearson",
                  xlab = paste0(probe_id, " Beta Value"),
                  ylab = "SLC7A11 Expression",
                  color = "#4DBBD5")  
  
  ggsave(file.path(output_dir, paste0("Scatter_Expr_vs_Meth_", probe_id, ".pdf")), p2, width = 5, height = 5)
}


library(ggpubr)

sex_dir <- file.path(output_dir, "Sex_Diff_Boxplot")
dir.create(sex_dir, showWarnings = FALSE)

sex_info <- clinical[, c("sample", "gender.demographic")]
colnames(sex_info) <- c("SampleID", "Sex")
sex_info$SampleID <- substr(sex_info$SampleID, 1, 15)

pval_results <- data.frame(Probe = character(), Pvalue = numeric(), stringsAsFactors = FALSE)

for (probe_id in rownames(sig_probes)) {
  beta_vec <- meth[probe_id, ]
  beta_df <- data.frame(
    SampleID = substr(colnames(meth), 1, 15),
    BetaValue = as.numeric(beta_vec)
  )
  
  df_sex <- merge(beta_df, sex_info, by = "SampleID")
  df_sex <- df_sex[complete.cases(df_sex), ]
  
  if (nrow(df_sex) < 5 || length(unique(df_sex$Sex)) < 2) {
    cat("⚠️ Probe", probe_id, "Skip for small sample size or missing gender group\n")
    next
  }
  
  df_sex$Sex <- factor(df_sex$Sex, levels = c("male", "female"))
  
  p_test <- wilcox.test(BetaValue ~ Sex, data = df_sex)$p.value
  pval_results <- rbind(pval_results, data.frame(Probe = probe_id, Pvalue = p_test))

  p_sex <- ggboxplot(df_sex, x = "Sex", y = "BetaValue",
                     fill = "Sex",
                     palette = c("male" = "#4DBBD5", "female" = "#E64B35"),
                     add = "jitter", width = 0.6, size = 0.8, outlier.shape = NA) +
    stat_compare_means(
      method = "wilcox.test", label = "p.signif",
      comparisons = list(c("male", "female")),
      hide.ns = FALSE,
      label.y = max(df_sex$BetaValue, na.rm = TRUE) * 1.05
    ) +
    theme_classic(base_size = 14) +
    theme(
      axis.title = element_text(size = 16, face = "bold"),
      axis.text = element_text(size = 14),
      legend.position = "none"
    ) +
    labs(x = "", y = "Methylation Beta Value", title = paste0("Sex Comparison - ", probe_id))
  
  ggsave(file.path(sex_dir, paste0("Sex_Boxplot_", probe_id, ".pdf")), p_sex, width = 5, height = 5)
}

write.csv(pval_results, file = file.path(sex_dir, "Sex_Diff_Pvalue_Results.csv"), row.names = FALSE)


# ======================== 3-probe modeling（TCGA-LUSC） ========================

library(caret)
library(pROC)
library(dplyr)
library(ggplot2)

setwd("F:/001 Practice/LUSC/LUSC-SLC7A11-Methylation/")
output_dir_B <- "./outputs/ModuleB_SLC7A11_Model/"
dir.create(output_dir_B, recursive = TRUE, showWarnings = FALSE)

clinical <- read.delim("F:/001 Practice/LUSC/TCGA-LUSC.clinical.tsv", check.names = FALSE)
meth <- read.delim("F:/001 Practice/LUSC/TCGA-LUSC.methylation450.tsv", check.names = FALSE)
rownames(meth) <- meth[, 1]; meth <- meth[, -1]
colnames(meth) <- substr(colnames(meth), 1, 15)

selected_probes <- c("cg00534274", "cg06690548", "cg02102889")
group_df <- clinical[, c("sample", "tissue_type.samples")]
colnames(group_df) <- c("SampleID", "Group")
group_df$SampleID <- substr(group_df$SampleID, 1, 15)
group_df$Group <- ifelse(group_df$Group == "Normal", "Normal", "Tumor")

merged_df <- data.frame(SampleID = colnames(meth))
for (probe_id in selected_probes) {
  merged_df[[probe_id]] <- as.numeric(meth[probe_id, merged_df$SampleID])
}
merged_df <- merge(merged_df, group_df, by = "SampleID")
merged_df <- merged_df[complete.cases(merged_df), ]
merged_df$Group_bin <- ifelse(merged_df$Group == "Tumor", 1, 0)
merged_df$Group_Factor <- factor(merged_df$Group_bin, labels = c("Normal", "Tumor"))

glm_model <- glm(Group_bin ~ ., data = merged_df[, c(selected_probes, "Group_bin")], family = "binomial")
pred_probs <- predict(glm_model, type = "response")
roc_obj <- roc(merged_df$Group_bin, pred_probs, direction = "<")  

coords_df <- coords(roc_obj, "best", ret = c("threshold", "sensitivity", "specificity", "accuracy"), best.method = "youden")

pdf(file.path(output_dir, "ROC_Curve_Final_Optimized.pdf"), width = 6, height = 6)
par(mar = c(4.2, 4.2, 3, 2), xaxs = "i", yaxs = "i", asp = 1)

roc_obj <- roc(merged_df$Group_bin, pred_probs, direction = "<")

plot(NA, xlim = c(0, 1), ylim = c(0, 1), type = "n",
     xlab = "", ylab = "", main = "ROC Curve (Train Set)", axes = FALSE)

axis(1, at = seq(0, 1, 0.2), lwd = 1.2, cex.axis = 1.1)
axis(2, at = seq(0, 1, 0.2), las = 1, lwd = 1.2, cex.axis = 1.1)
mtext("1 - Specificity", side = 1, line = 2.5, cex = 1.2, font = 2)
mtext("Sensitivity", side = 2, line = 2.5, cex = 1.2, font = 2)

abline(a = 0, b = 1, lty = 2, col = "gray60", lwd = 1.5)

lines(roc_obj, col = "#E64B35", lwd = 2.5)

coords_df <- coords(roc_obj, "best", ret = c("threshold", "sensitivity", "specificity", "accuracy"), best.method = "youden")

text(x = 0.95, y = 0.05, adj = c(1, 0), col = "#E64B35", cex = 1.2,
     labels = paste0("AUC = ", round(auc(roc_obj), 3), "\n",
                     "Sens = ", round(coords_df["sensitivity"], 3), "\n",
                     "Spec = ", round(coords_df["specificity"], 3)))

grid(col = "lightgray", lty = "dotted")
dev.off()

set.seed(123)
bootstrap_auc <- replicate(1000, {
  idx <- sample(nrow(merged_df), replace = TRUE)
  boot_data <- merged_df[idx, ]
  boot_model <- glm(Group_bin ~ ., data = boot_data[, c(selected_probes, "Group_bin")], family = "binomial")
  boot_pred <- predict(boot_model, type = "response")
  auc(roc(boot_data$Group_bin, boot_pred))
})

boot_summary <- data.frame(
  Mean_AUC = mean(bootstrap_auc),
  SD_AUC = sd(bootstrap_auc),
  Median_AUC = median(bootstrap_auc),
  Lower_95CI = quantile(bootstrap_auc, 0.025),
  Upper_95CI = quantile(bootstrap_auc, 0.975)
)
write.csv(boot_summary, file.path(output_dir, "Bootstrap_1000times_AUC_Summary.csv"), row.names = FALSE)

pdf(file.path(output_dir, "Bootstrap_AUC_Density_Final.pdf"), width = 6, height = 5)
density_auc <- density(bootstrap_auc, from = 0.9, to = 1.0, cut = 0, bw = 0.003)

plot(density_auc, col = "#4DBBD5", lwd = 2.5,
     main = "Bootstrap AUC Density (Train)",
     xlab = "AUC Value", ylab = "Density",
     xlim = c(0.9, 1.0), axes = FALSE)

axis(1, at = seq(0.9, 1.0, 0.02))
axis(2)
abline(v = mean(bootstrap_auc), col = "#E64B35", lwd = 2, lty = 2)
grid(col = "lightgray"); box()

text(x = 1.00, y = max(density_auc$y) * 0.05, adj = c(1, 0),
     labels = paste0("Mean AUC = ", round(mean(bootstrap_auc), 3)),
     col = "#E64B35", cex = 1.2)
dev.off()

coef_df <- as.data.frame(coef(summary(glm_model)))  
coef_df$OR <- exp(coef_df$Estimate)
coef_df$Lower95CI <- exp(coef_df$Estimate - 1.96 * coef_df$`Std. Error`)
coef_df$Upper95CI <- exp(coef_df$Estimate + 1.96 * coef_df$`Std. Error`)
write.csv(coef_df, file.path(output_dir_B, "Logistic_Model_Coefficients.csv"))


library(pROC)
library(dplyr)

glm_model <- glm(Group_bin ~ ., data = merged_df_cv[, c(selected_probes, "Group_bin")], family = "binomial")
pred_probs <- predict(glm_model, type = "response")
roc_obj <- roc(merged_df_cv$Group_bin, pred_probs)

roc_coords <- coords(roc_obj, "best", ret = c("threshold", "sensitivity", "specificity", "accuracy"), best.method = "youden")
youden_cutoff <- roc_coords["threshold"]
sensitivity <- roc_coords["sensitivity"]
specificity <- roc_coords["specificity"]
accuracy <- roc_coords["accuracy"]
youden_index <- sensitivity + specificity - 1

eval_metrics <- data.frame(
  Dataset = "Internal_Train",
  AUC = as.numeric(auc(roc_obj)),
  Best_Cutoff = youden_cutoff,
  Sensitivity = sensitivity,
  Specificity = specificity,
  Accuracy = accuracy,
  Youden_Index = youden_index
)

eval_path <- file.path(output_dir, "Train_Model_Evaluation_Metrics.csv")
write.csv(eval_metrics, eval_path, row.names = FALSE)


### =================== GSE121849 validation ===================

library(pROC)
library(ggpubr)
library(caret)
library(dplyr)

setwd("F:/001 Practice/LUSC/LUSC-SLC7A11-Methylation/")
output_dir <- "./outputs/ModuleC_SLC7A11_External/"
dir.create(output_dir, recursive = TRUE, showWarnings = FALSE)

file_path <- "F:/001 Practice/LUSC/GSE121849_series_matrix.txt"

lines <- readLines(file_path)
start <- which(grepl("!series_matrix_table_begin", lines)) + 1
end <- which(grepl("!series_matrix_table_end", lines)) - 1

raw <- read.delim(file_path, skip = start - 1, nrows = end - start, header = TRUE, check.names = FALSE)
rownames(raw) <- raw[, 1]; raw <- raw[, -1]

meta_lines <- lines[grepl("^!Sample_characteristics_ch1", lines)]
sample_ids <- colnames(raw)
meta_matrix <- do.call(rbind, strsplit(meta_lines, "\t"))
meta_matrix <- meta_matrix[, -1]

desc_combined <- apply(meta_matrix, 2, function(x) paste(x, collapse = "; "))
group <- ifelse(grepl("tumor|carcinoma|SCC", tolower(desc_combined)), "Tumor", "Normal")
group_df <- data.frame(SampleID = sample_ids, Group = group, stringsAsFactors = FALSE)

selected_probes <- c("cg00534274", "cg02102889", "cg06690548")

merged_df <- data.frame(SampleID = sample_ids)

for (probe_id in selected_probes) {
  if (!(probe_id %in% rownames(raw))) {
    stop(paste("❌ no probe:", probe_id))
  }
  merged_df[[probe_id]] <- as.numeric(raw[probe_id, merged_df$SampleID])
}

merged_df <- merge(merged_df, group_df, by = "SampleID")
merged_df$Group_bin <- ifelse(merged_df$Group == "Tumor", 1, 0)

merged_df <- merged_df[complete.cases(merged_df), ]

logit_model <- glm(Group_bin ~ ., data = merged_df[, c(selected_probes, "Group_bin")], family = binomial)

pred_probs <- predict(logit_model, type = "response")

roc_obj <- roc(merged_df$Group_bin, pred_probs)
auc_val <- auc(roc_obj)

pdf(file.path(output_dir, "ROC_GSE121849_External.pdf"), width = 6, height = 5)
plot(roc_obj, col = "#E64B35", lwd = 2,
     xlab = "1 - Specificity", ylab = "Sensitivity",
     main = paste("External Validation ROC (AUC =", round(auc_val, 3), ")"),
     legacy.axes = TRUE, xlim = c(1,0), ylim = c(0,1))
abline(a = 1, b = -1, lty = 2, col = "gray")
grid()
dev.off()

write.csv(data.frame(AUC = auc_val), file.path(output_dir, "External_ROC_AUC.csv"), row.names = FALSE)

set.seed(123)
bootstrap_auc <- c()
n_bootstrap <- 1000
n_samples <- nrow(merged_df)

for (i in 1:n_bootstrap) {
  idx <- sample(1:n_samples, replace = TRUE)
  boot_data <- merged_df[idx, ]
  
  boot_model <- glm(Group_bin ~ ., data = boot_data[, c(selected_probes, "Group_bin")], family = binomial)
  boot_pred <- predict(boot_model, type = "response")
  boot_roc <- roc(boot_data$Group_bin, boot_pred)
  
  bootstrap_auc[i] <- auc(boot_roc)
  
  if (i %% 100 == 0) cat("  -> Bootstrap完成:", i, "次\n")
}

pdf(file.path(output_dir, "Bootstrap_AUC_Density_GSE121849.pdf"), width = 6, height = 5)
plot(density(bootstrap_auc), lwd = 2, col = "#4DBBD5",
     main = "Bootstrap 1000-times AUC Distribution",
     xlab = "AUC", ylab = "Density")
abline(v = mean(bootstrap_auc), col = "red", lwd = 2, lty = 2)
grid()
dev.off()

bootstrap_summary <- data.frame(
  Mean_AUC = mean(bootstrap_auc),
  SD_AUC = sd(bootstrap_auc),
  Median_AUC = median(bootstrap_auc),
  Lower_95CI = quantile(bootstrap_auc, 0.025),
  Upper_95CI = quantile(bootstrap_auc, 0.975)
)

write.csv(bootstrap_summary, file.path(output_dir, "Bootstrap_AUC_Summary_GSE121849.csv"), row.names = FALSE)

if (exists("merged_df")) {
  ext_pred_probs <- predict(glm_model, newdata = merged_df[, selected_probes], type = "response")
  ext_roc_obj <- roc(merged_df$Group_bin, ext_pred_probs)
  
  ext_coords <- coords(ext_roc_obj, "best", ret = c("threshold", "sensitivity", "specificity", "accuracy"), best.method = "youden")
  ext_eval <- data.frame(
    Dataset = "External_GSE121849",
    AUC = as.numeric(auc(ext_roc_obj)),
    Best_Cutoff = ext_coords["threshold"],
    Sensitivity = ext_coords["sensitivity"],
    Specificity = ext_coords["specificity"],
    Accuracy = ext_coords["accuracy"],
    Youden_Index = ext_coords["sensitivity"] + ext_coords["specificity"] - 1
  )
  
  full_eval <- rbind(eval_metrics, ext_eval)
  full_path <- file.path(output_dir, "Combined_Model_Evaluation_Metrics.csv")
  write.csv(full_eval, full_path, row.names = FALSE)
}

###===============scRNA-seq dataset GSE127465 Analysis================###

library(Seurat)
library(Matrix)
library(dplyr)
library(ggplot2)
library(reshape2)
library(pheatmap)
library(ComplexHeatmap)
library(circlize)
library(ggpubr)
library(showtext)
library(clusterProfiler)
library(org.Hs.eg.db)
library(enrichplot)

showtext.auto(enable = TRUE) 

setwd("F:/001 Practice/LUSC/LUSC-SLC7A11-Methylation/")

gene <- read.delim("../GSE127465_gene_names_human_41861.tsv", header = FALSE, stringsAsFactors = FALSE)
meta <- read.delim("../human_cell_metadata_54773x25.tsv", stringsAsFactors = FALSE)
mtx <- readMM("../GSE127465_human_counts_normalized_54773x41861.mtx")

stopifnot(nrow(meta) == nrow(mtx))
gene_names <- make.unique(gene$V1)
colnames(mtx) <- gene_names

seu <- CreateSeuratObject(counts = t(mtx), meta.data = meta)
seu <- NormalizeData(seu)
seu <- FindVariableFeatures(seu)
seu <- ScaleData(seu)
seu <- RunPCA(seu, npcs = 30)
seu <- RunUMAP(seu, dims = 1:20)
seu <- FindNeighbors(seu, dims = 1:20)
seu <- FindClusters(seu, resolution = 0.5)

# UMAP
seu$CellType_Numeric <- as.numeric(as.factor(seu$Major.cell.type))
celltype_labels <- levels(as.factor(seu$Major.cell.type))
celltype_mapping <- data.frame(ID = 1:length(celltype_labels), Label = celltype_labels)
write.csv(celltype_mapping, "CellType_Numeric_Label_Mapping.csv", row.names = FALSE)

pdf("scRNA_UMAP_CellType_Numeric.pdf", width = 8, height = 6)
DimPlot(seu, reduction = "umap", group.by = "CellType_Numeric", label = TRUE, repel = TRUE, pt.size = 0.8) +
  scale_color_viridis_d() +
  ggtitle("UMAP Projection by Numeric Cell Type") +
  theme_minimal(base_size = 14)
dev.off()


# ==== SLC7A11_High_vs_Low_markers Enrichment analysis of differentially expressed genes of SLC7A11 in cells

if (!require("clusterProfiler")) install.packages("clusterProfiler")
if (!require("org.Hs.eg.db")) BiocManager::install("org.Hs.eg.db")
if (!require("enrichplot")) install.packages("enrichplot")
if (!require("openxlsx")) install.packages("openxlsx")
if (!require("ggplot2")) install.packages("ggplot2")

library(clusterProfiler)
library(org.Hs.eg.db)
library(enrichplot)
library(openxlsx)
library(ggplot2)

deg <- read.csv("SLC7A11_High_vs_Low_markers.csv")

deg_filtered <- deg[deg$p_val_adj < 0.05 & abs(deg$avg_log2FC) > 0.25, ]

up_genes <- deg_filtered[deg_filtered$avg_log2FC > 0.25, "X"]
down_genes <- deg_filtered[deg_filtered$avg_log2FC < -0.25, "X"]

up_entrez <- bitr(up_genes, fromType = "SYMBOL", toType = "ENTREZID", OrgDb = org.Hs.eg.db)
down_entrez <- bitr(down_genes, fromType = "SYMBOL", toType = "ENTREZID", OrgDb = org.Hs.eg.db)

# ======= GO（Up-regulated genes） =======
ego_up <- enrichGO(
  gene = up_genes,
  OrgDb = org.Hs.eg.db,
  keyType = "SYMBOL",
  ont = "BP",
  pAdjustMethod = "BH",
  pvalueCutoff = 0.05,
  qvalueCutoff = 0.2,
  readable = TRUE
)

# ======= KEGG（Up-regulated genes） =======
ekegg_up <- enrichKEGG(
  gene = up_entrez$ENTREZID,
  organism = "hsa",
  pvalueCutoff = 0.05
)

write.csv(as.data.frame(ego_up), "GO_Enrichment_Results_Up.csv", row.names = FALSE)
write.csv(as.data.frame(ekegg_up), "KEGG_Enrichment_Results_Up.csv", row.names = FALSE)


down_entrez <- bitr(down_genes, fromType = "SYMBOL", toType = "ENTREZID", OrgDb = org.Hs.eg.db)

# ======= GO（Down-regulated genes） =======
ego_down <- enrichGO(
  gene = down_genes,                     
  OrgDb = org.Hs.eg.db,
  keyType = "SYMBOL",
  ont = "BP",
  pAdjustMethod = "BH",
  pvalueCutoff = 0.05,
  qvalueCutoff = 0.2,
  readable = TRUE
)

# ======= KEGG（Down-regulated genes） =======
ekegg_down <- enrichKEGG(
  gene = down_entrez$ENTREZID,
  organism = "hsa",
  pvalueCutoff = 0.05
)

write.csv(as.data.frame(ego_down), "GO_Enrichment_Results_Down.csv", row.names = FALSE)
write.csv(as.data.frame(ekegg_down), "KEGG_Enrichment_Results_Down.csv", row.names = FALSE)
