# Supplementary material for: Epigenetic activation of SLC7A11 defines a ferroptosis—immune axis and enables robust DNA methylation-based diagnosis of lung squamous cell carcinoma
Source: PeerJ. 2026 Feb 12;14:e20686. doi: 10.7717/peerj.20686 (PMC12906708; doi:10.7717/peerj.20686)
Supplement: Supplemental Information 14 — Comprehensive drug-gene correlation data obtained from GSCA Lite (https://guolab.wchscu.cn/GSCA/#/drug) . [file peerj-14-20686-s014.xlsx]

## Sheet: IC50 & SLC7A11 expression
symbol	drug	cor	fdr	entrez
SLC7A11	(5Z)-7-Oxozeaenol	0.175243	1.40465e-06	23657
SLC7A11	17-AAG	-0.217448	1.08873e-09	23657
SLC7A11	5-Fluorouracil	0.055134	0.140187	23657
SLC7A11	681640	0.00228381	0.977627	23657
SLC7A11	A-443654	-0.0130678	0.960379	23657
SLC7A11	A-770041	-0.0151638	0.885023	23657
SLC7A11	AC220	0.0480131	0.310969	23657
SLC7A11	AG-014699	-0.010196	0.840993	23657
SLC7A11	AICAR	0.11428	0.00289543	23657
SLC7A11	AKT inhibitor VIII	-0.0805582	0.061253	23657
SLC7A11	AMG-706	-0.0618595	0.263481	23657
SLC7A11	AP-24534	0.0243707	0.594215	23657
SLC7A11	AR-42	0.132978	0.000159149	23657
SLC7A11	AS601245	-0.0400267	0.471207	23657
SLC7A11	AS605240	0.0600342	0.154589	23657
SLC7A11	AT-7519	0.124286	0.0004097	23657
SLC7A11	ATRA	0.0453166	0.361342	23657
SLC7A11	AUY922	0.0112807	0.868786	23657
SLC7A11	AZ628	-0.0710607	0.343328	23657
SLC7A11	AZD6482	0.0676725	0.11669	23657
SLC7A11	AZD7762	0.048337	0.246082	23657
SLC7A11	AZD8055	0.066081	0.096762	23657
SLC7A11	Afatinib	-0.00472842	0.913123	23657
SLC7A11	Axitinib	-0.0014608	0.985134	23657
SLC7A11	BAY 61-3606	0.0481837	0.250318	23657
SLC7A11	BEZ235	-0.0207442	0.710739	23657
SLC7A11	BHG712	0.0548283	0.140324	23657
SLC7A11	BI-2536	0.00070863	0.995969	23657
SLC7A11	BIRB 0796	-0.0385422	0.470927	23657
SLC7A11	BIX02189	0.0760916	0.0379662	23657
SLC7A11	BMS-509744	-0.0636746	0.492549	23657
SLC7A11	BMS-536924	0.012835	0.892271	23657
SLC7A11	BMS-708163	-0.0626351	0.118135	23657
SLC7A11	BMS-754807	-0.00619138	0.931963	23657
SLC7A11	BMS345541	0.0844305	0.0189354	23657
SLC7A11	BX-795	0.00890231	0.880934	23657
SLC7A11	BX-912	0.135717	9.9338e-05	23657
SLC7A11	Belinostat	0.111992	0.00212242	23657
SLC7A11	Bexarotene	-0.0461733	0.519151	23657
SLC7A11	Bicalutamide	-0.0896501	0.0316403	23657
SLC7A11	Bleomycin	-0.0409485	0.47169	23657
SLC7A11	Bleomycin (50 uM)	-0.0703288	0.0540888	23657
SLC7A11	Bortezomib	-0.0240648	0.805518	23657
SLC7A11	Bosutinib	-0.00597647	0.933531	23657
SLC7A11	Bryostatin 1	-0.0418477	0.431303	23657
SLC7A11	CAL-101	0.119333	0.00100758	23657
SLC7A11	CAY10603	0.152965	1.174e-05	23657
SLC7A11	CCT007093	-0.0343541	0.457917	23657
SLC7A11	CCT018159	-0.0103575	0.876497	23657
SLC7A11	CEP-701	0.0569722	0.166856	23657
SLC7A11	CGP-082996	-0.110061	0.173019	23657
SLC7A11	CGP-60474	0.00704121	0.952335	23657
SLC7A11	CH5424802	0.0106127	0.893845	23657
SLC7A11	CHIR-99021	0.0389128	0.329667	23657
SLC7A11	CI-1040	-0.0326074	0.490537	23657
SLC7A11	CMK	0.179765	0.0411155	23657
SLC7A11	CP466722	0.160379	3.89838e-06	23657
SLC7A11	CP724714	0.0286695	0.630497	23657
SLC7A11	CUDC-101	0.161058	5.51404e-06	23657
SLC7A11	CX-5461	0.069067	0.0619589	23657
SLC7A11	Camptothecin	0.0973504	0.0169656	23657
SLC7A11	Cetuximab	-0.0539403	0.191691	23657
SLC7A11	Cisplatin	0.071032	0.128545	23657
SLC7A11	Crizotinib	0.0496006	0.745846	23657
SLC7A11	Cyclopamine	-0.00174671	0.990018	23657
SLC7A11	Cytarabine	-0.00861679	0.893444	23657
SLC7A11	DMOG	0.066724	0.126372	23657
SLC7A11	Dabrafenib	0.0192235	0.694392	23657
SLC7A11	Dasatinib	-0.0548636	0.431502	23657
SLC7A11	Docetaxel	-0.107959	0.00361532	23657
SLC7A11	Doxorubicin	0.0380114	0.567497	23657
SLC7A11	EHT 1864	-0.0109489	0.905419	23657
SLC7A11	EKB-569	0.117324	0.00186034	23657
SLC7A11	EX-527	-0.0104275	0.941848	23657
SLC7A11	Elesclomol	-0.0110241	0.834964	23657
SLC7A11	Embelin	-0.0601404	0.269731	23657
SLC7A11	Epothilone B	-0.0468324	0.361796	23657
SLC7A11	Erlotinib	-0.0840859	0.247978	23657
SLC7A11	Etoposide	0.0585408	0.203224	23657
SLC7A11	FH535	-0.0355178	0.485933	23657
SLC7A11	FK866	0.0863043	0.0173881	23657
SLC7A11	FMK	0.0545944	0.398267	23657
SLC7A11	FR-180204	0.051267	0.312623	23657
SLC7A11	FTI-277	-0.119494	0.00239391	23657
SLC7A11	Foretinib	0.0185846	0.697825	23657
SLC7A11	GDC0449	0.026105	0.822258	23657
SLC7A11	GDC0941	0.0910337	0.0509255	23657
SLC7A11	GNF-2	-0.0670817	0.762146	23657
SLC7A11	GSK-650394	-0.0565493	0.397915	23657
SLC7A11	GSK1070916	0.162907	3.96124e-06	23657
SLC7A11	GSK1904529A	0.0020038	0.972744	23657
SLC7A11	GSK2126458	0.131968	0.000250745	23657
SLC7A11	GSK269962A	0.0321927	0.565184	23657
SLC7A11	GSK429286A	0.130285	0.000524138	23657
SLC7A11	GSK690693	0.126075	0.000419499	23657
SLC7A11	GW 441756	0.00959877	0.980789	23657
SLC7A11	GW-2580	0.0645417	0.672977	23657
SLC7A11	GW843682X	0.0183991	0.871019	23657
SLC7A11	Gefitinib	-0.0368262	0.393387	23657
SLC7A11	Gemcitabine	0.0295846	0.5832	23657
SLC7A11	Genentech Cpd 10	0.10801	0.00270985	23657
SLC7A11	HG-5-113-01	0.0602823	0.397084	23657
SLC7A11	HG-5-88-01	0.126351	0.157179	23657
SLC7A11	HG-6-64-1	-0.000273923	0.996515	23657
SLC7A11	I-BET-762	0.137562	6.7329e-05	23657
SLC7A11	IOX2	-0.0348101	0.56607	23657
SLC7A11	IPA-3	0.170237	3.89195e-06	23657
SLC7A11	Imatinib	-0.015259	0.939703	23657
SLC7A11	Ispinesib Mesylate	0.0803457	0.0281255	23657
SLC7A11	JNJ-26854165	-0.0829672	0.0682536	23657
SLC7A11	JNK Inhibitor VIII	-0.0393344	0.374209	23657
SLC7A11	JNK-9L	0.00597102	0.941557	23657
SLC7A11	JQ1	0.10544	0.00767735	23657
SLC7A11	JQ12	0.0902192	0.0635442	23657
SLC7A11	JW-7-24-1	0.127016	0.000299896	23657
SLC7A11	JW-7-52-1	-0.0553811	0.593832	23657
SLC7A11	KIN001-055	0.00903085	0.922844	23657
SLC7A11	KIN001-102	0.0966967	0.00629129	23657
SLC7A11	KIN001-135	-0.00853013	0.954806	23657
SLC7A11	KIN001-236	0.0391173	0.313983	23657
SLC7A11	KIN001-244	0.10086	0.00530434	23657
SLC7A11	KIN001-260	0.0581748	0.116512	23657
SLC7A11	KIN001-266	0.056622	0.223799	23657
SLC7A11	KIN001-270	0.124313	0.000839538	23657
SLC7A11	KU-55933	0.0330946	0.617245	23657
SLC7A11	LAQ824	0.119238	0.0016236	23657
SLC7A11	LFM-A13	-0.00219894	0.974256	23657
SLC7A11	LY317615	0.00814049	0.880833	23657
SLC7A11	Lapatinib	-0.0467548	0.481924	23657
SLC7A11	Lenalidomide	0.0561324	0.412862	23657
SLC7A11	Linifanib	0.0347203	0.527539	23657
SLC7A11	Lisitinib	0.033415	0.627306	23657
SLC7A11	MG-132	0.0324374	0.758673	23657
SLC7A11	MK-2206	0.0851465	0.0733425	23657
SLC7A11	MLN4924	-0.0374842	0.530313	23657
SLC7A11	MP470	0.0726829	0.0853089	23657
SLC7A11	MPS-1-IN-1	0.051054	0.187319	23657
SLC7A11	MS-275	0.106346	0.152543	23657
SLC7A11	Masitinib	0.0524477	0.173802	23657
SLC7A11	Methotrexate	0.0448208	0.246095	23657
SLC7A11	Midostaurin	-0.0653065	0.13313	23657
SLC7A11	Mitomycin C	-0.0285714	0.614444	23657
SLC7A11	NG-25	0.065185	0.0750074	23657
SLC7A11	NPK76-II-72-1	0.107207	0.00219374	23657
SLC7A11	NSC-207895	0.154089	8.7181e-05	23657
SLC7A11	NSC-87877	-0.0848365	0.0991037	23657
SLC7A11	NU-7441	0.0511862	0.456844	23657
SLC7A11	Navitoclax	0.156688	1.4861e-05	23657
SLC7A11	Nilotinib	-0.0105485	0.869345	23657
SLC7A11	Nutlin-3a (-)	0.068043	0.134048	23657
SLC7A11	OSI-027	0.18013	2.34092e-07	23657
SLC7A11	OSI-930	0.0976477	0.00931467	23657
SLC7A11	OSU-03012	-0.00352409	0.9601	23657
SLC7A11	Obatoclax Mesylate	0.0966044	0.0233408	23657
SLC7A11	Olaparib	0.00948343	0.856569	23657
SLC7A11	PAC-1	0.0914223	0.0228623	23657
SLC7A11	PD-0325901	-0.0781908	0.0486311	23657
SLC7A11	PD-0332991	-0.00597313	0.938566	23657
SLC7A11	PD-173074	-0.0132448	0.950903	23657
SLC7A11	PF-4708671	-0.0405127	0.688134	23657
SLC7A11	PF-562271	0.0135155	0.843426	23657
SLC7A11	PFI-1	0.076676	0.0859301	23657
SLC7A11	PHA-665752	0.0247223	0.884892	23657
SLC7A11	PHA-793887	0.118655	0.00066425	23657
SLC7A11	PI-103	0.168905	1.35185e-06	23657
SLC7A11	PIK-93	0.145016	2.8749e-05	23657
SLC7A11	PLX4720	0.00336185	0.948033	23657
SLC7A11	Paclitaxel	-0.0733189	0.480794	23657
SLC7A11	Parthenolide	0.147779	0.10352	23657
SLC7A11	Pazopanib	-0.00687973	0.923261	23657
SLC7A11	Phenformin	0.0311649	0.431669	23657
SLC7A11	Pyrimethamine	-0.118353	0.244703	23657
SLC7A11	QL-VIII-58	0.0301358	0.736071	23657
SLC7A11	QL-X-138	0.21079	1.25588e-09	23657
SLC7A11	QL-XI-92	0.123688	0.000479471	23657
SLC7A11	QL-XII-47	0.16391	8.36192e-06	23657
SLC7A11	QL-XII-61	0.222798	3.8491e-05	23657
SLC7A11	QS11	0.00728032	0.932776	23657
SLC7A11	RDEA119	-0.0525552	0.16591	23657
SLC7A11	RO-3306	-0.0819678	0.0468114	23657
SLC7A11	Rapamycin	-0.0566419	0.638397	23657
SLC7A11	Roscovitine	-0.00998312	0.966187	23657
SLC7A11	Ruxolitinib	0.00640143	0.925755	23657
SLC7A11	S-Trityl-L-cysteine	0.0335376	0.722407	23657
SLC7A11	SB 216763	0.00294234	0.961326	23657
SLC7A11	SB 505124	-0.0119479	0.908831	23657
SLC7A11	SB52334	0.00411406	0.951126	23657
SLC7A11	SB590885	-0.0244923	0.653065	23657
SLC7A11	SGC0946	-0.0835195	0.0700157	23657
SLC7A11	SL 0101-1	0.00491653	0.964219	23657
SLC7A11	SN-38	0.0829158	0.0423618	23657
SLC7A11	SNX-2112	0.0527027	0.160338	23657
SLC7A11	STF-62247	0.0454597	0.27256	23657
SLC7A11	Salubrinal	0.0151516	0.888264	23657
SLC7A11	Saracatinib	-0.0338679	0.713104	23657
SLC7A11	Shikonin	0.236458	1.12717e-08	23657
SLC7A11	Sorafenib	-0.0164324	0.906252	23657
SLC7A11	Sunitinib	-0.0244878	0.78513	23657
SLC7A11	T0901317	0.0450317	0.28467	23657
SLC7A11	TAE684	0.0115516	0.943852	23657
SLC7A11	TAK-715	0.0762303	0.0365182	23657
SLC7A11	TG101348	0.108772	0.00212555	23657
SLC7A11	TGX221	-0.0949015	0.136485	23657
SLC7A11	THZ-2-102-1	0.142328	5.5288e-05	23657
SLC7A11	THZ-2-49	0.00724332	0.866994	23657
SLC7A11	TL-1-85	0.0493869	0.188506	23657
SLC7A11	TL-2-105	0.0535235	0.160099	23657
SLC7A11	TPCA-1	0.106809	0.00239489	23657
SLC7A11	TW 37	0.0984716	0.0153714	23657
SLC7A11	Talazoparib	-0.0302891	0.532618	23657
SLC7A11	Tamoxifen	-0.0327747	0.793342	23657
SLC7A11	Temozolomide	-0.0287959	0.711517	23657
SLC7A11	Temsirolimus	0.0198708	0.731111	23657
SLC7A11	Thapsigargin	-0.0747672	0.170323	23657
SLC7A11	Tipifarnib	1.3344e-05	0.99981	23657
SLC7A11	Tivozanib	0.0311835	0.620198	23657
SLC7A11	Trametinib	-0.0722476	0.0542115	23657
SLC7A11	Tubastatin A	0.122759	0.000487409	23657
SLC7A11	UNC0638	0.040383	0.272629	23657
SLC7A11	UNC1215	-0.0277075	0.62162	23657
SLC7A11	VNLG/124	0.021032	0.653693	23657
SLC7A11	VX-11e	-0.0376194	0.451299	23657
SLC7A11	VX-680	0.0379177	0.71865	23657
SLC7A11	VX-702	0.0309217	0.901263	23657
SLC7A11	Veliparib	-0.0432651	0.53104	23657
SLC7A11	Vinblastine	0.00839205	0.878591	23657
SLC7A11	Vinorelbine	-0.0302238	0.616672	23657
SLC7A11	Vorinostat	0.172053	1.58914e-06	23657
SLC7A11	WH-4-023	-0.0520617	0.523195	23657
SLC7A11	WZ-1-84	-0.0261182	0.772558	23657
SLC7A11	WZ3105	0.12123	0.000555504	23657
SLC7A11	XAV939	-0.102111	0.00699994	23657
SLC7A11	XL-184	-0.0196317	0.714014	23657
SLC7A11	XMD11-85h	-0.0192837	0.928943	23657
SLC7A11	XMD13-2	0.125219	0.000381772	23657
SLC7A11	XMD14-99	0.0357047	0.375893	23657
SLC7A11	XMD15-27	0.043657	0.36409	23657
SLC7A11	XMD8-85	0.0298154	0.75824	23657
SLC7A11	XMD8-92	0.112912	0.18457	23657
SLC7A11	Y-39983	0.0833477	0.0245302	23657
SLC7A11	YK 4-279	-0.0189907	0.770189	23657
SLC7A11	YM155	0.0670846	0.160499	23657
SLC7A11	YM201636	0.058728	0.116855	23657
SLC7A11	Z-LLNle-CHO	0.051354	0.516046	23657
SLC7A11	ZG-10	0.150506	0.0086981	23657
SLC7A11	ZM-447439	0.0441216	0.355966	23657
SLC7A11	ZSTK474	0.166223	2.06045e-06	23657
SLC7A11	Zibotentan	0.0179662	0.958339	23657
SLC7A11	piperlongumine	0.189664	3.33815e-07	23657
SLC7A11	rTRAIL	-0.16899	0.000351388	23657
SLC7A11	selumetinib	-0.0444472	0.252336	23657
