# Supplementary material for: Epigenetic activation of SLC7A11 defines a ferroptosis—immune axis and enables robust DNA methylation-based diagnosis of lung squamous cell carcinoma
Source: PeerJ. 2026 Feb 12;14:e20686. doi: 10.7717/peerj.20686 (PMC12906708; doi:10.7717/peerj.20686)
Supplement: Supplemental Information 15 [file peerj-14-20686-s015.tsv]

sample	id	disease_type	case_id	submitter_id	primary_site	cigarettes_per_day.exposures	alcohol_history.exposures	years_smoked.exposures	pack_years_smoked.exposures	race.demographic	gender.demographic	ethnicity.demographic	vital_status.demographic	age_at_index.demographic	days_to_birth.demographic	year_of_birth.demographic	year_of_death.demographic	primary_site.project	project_id.project	disease_type.project	name.project	name.program.project	tissue_source_site_id.tissue_source_site	code.tissue_source_site	name.tissue_source_site	project.tissue_source_site	bcr_id.tissue_source_site	days_to_death.demographic	entity_submitter_id.annotations	notes.annotations	submitter_id.annotations	classification.annotations	entity_id.annotations	created_datetime.annotations	annotation_id.annotations	entity_type.annotations	updated_datetime.annotations	case_id.annotations	state.annotations	category.annotations	status.annotations	case_submitter_id.annotations	synchronous_malignancy.diagnoses	ajcc_pathologic_stage.diagnoses	days_to_diagnosis.diagnoses	last_known_disease_status.diagnoses	tissue_or_organ_of_origin.diagnoses	days_to_last_follow_up.diagnoses	age_at_diagnosis.diagnoses
TCGA-18-3421-11A	34d5d8b7-9737-43fa-86fe-7c2885c787cf	Squamous Cell Neoplasms	34d5d8b7-9737-43fa-86fe-7c2885c787cf	TCGA-18-3421	Bronchus and lung	2.191780821917808	Not Reported		40.0	white	male	not hispanic or latino	Alive	65.0	-23972.0	1942.0		Bronchus and lung	TCGA-LUSC	Squamous Cell Neoplasms	Lung Squamous Cell Carcinoma	TCGA	a3bac7ea-630d-57e3-9de7-cc94f627ef17	18	Princess Margaret Hospital (Canada)	Lung squamous cell carcinoma	IGC																No	Stage IB	0.0	not reported	Lower lobe, lung	2645.0	23972.0
TCGA-18-3421-01A	34d5d8b7-9737-43fa-86fe-7c2885c787cf	Squamous Cell Neoplasms	34d5d8b7-9737-43fa-86fe-7c2885c787cf	TCGA-18-3421	Bronchus and lung	2.191780821917808	Not Reported		40.0	white	male	not hispanic or latino	Alive	65.0	-23972.0	1942.0		Bronchus and lung	TCGA-LUSC	Squamous Cell Neoplasms	Lung Squamous Cell Carcinoma	TCGA	a3bac7ea-630d-57e3-9de7-cc94f627ef17	18	Princess Margaret Hospital (Canada)	Lung squamous cell carcinoma	IGC																No	Stage IB	0.0	not reported	Lower lobe, lung	2645.0	23972.0
TCGA-37-4133-01A	34193c52-837c-4cf8-850a-00ae55be28ec	Squamous Cell Neoplasms	34193c52-837c-4cf8-850a-00ae55be28ec	TCGA-37-4133	Bronchus and lung	2.191780821917808	Not Reported	40.0	40.0	white	male	not hispanic or latino	Alive	63.0	-23083.0	1947.0		Bronchus and lung	TCGA-LUSC	Squamous Cell Neoplasms	Lung Squamous Cell Carcinoma	TCGA	27dff120-d55f-51f8-91bc-b9b1cb771593	37	Cureline	Lung squamous cell carcinoma	IGC																No	Stage IIIA	0.0	not reported	Lung, NOS	238.0	23083.0
TCGA-L3-A524-01A	ff7099e1-8ff9-48e4-842d-46e98076e7e6	Squamous Cell Neoplasms	ff7099e1-8ff9-48e4-842d-46e98076e7e6	TCGA-L3-A524	Bronchus and lung	1.4027397260273973	Not Reported		25.6	white	female	not hispanic or latino	Dead	45.0	-16765.0	1966.0		Bronchus and lung	TCGA-LUSC	Squamous Cell Neoplasms	Lung Squamous Cell Carcinoma	TCGA	954bb46d-b86d-5ea3-8a0d-a4cf730345b7	L3	Gundersen Lutheran Health System	Lung squamous cell carcinoma	IGC	490.0															No	Stage IIB	0.0	not reported	Upper lobe, lung	449.0	16765.0
TCGA-56-A4ZK-01A	a77675bd-ed25-45f4-b418-cb8fc979c780	Squamous Cell Neoplasms	a77675bd-ed25-45f4-b418-cb8fc979c780	TCGA-56-A4ZK	Bronchus and lung		Not Reported	52.0		white	female	not hispanic or latino	Alive	76.0	-28039.0	1936.0		Bronchus and lung	TCGA-LUSC	Squamous Cell Neoplasms	Lung Squamous Cell Carcinoma	TCGA	8e4a06a8-eb03-529f-b849-a1fd908c9962	56	International Genomics Consortium	Lung squamous cell carcinoma	IGC																No	Stage IB	0.0	not reported	Lower lobe, lung	570.0	28039.0
TCGA-39-5027-01A	dd7eda40-9aae-46b2-914e-788b76b43087	Squamous Cell Neoplasms	dd7eda40-9aae-46b2-914e-788b76b43087	TCGA-39-5027	Bronchus and lung	2.191780821917808	Not Reported	56.0	40.0	white	male	not hispanic or latino	Alive	73.0	-26714.0	1933.0		Bronchus and lung	TCGA-LUSC	Squamous Cell Neoplasms	Lung Squamous Cell Carcinoma	TCGA	59baeb21-8167-5588-aa76-0355aa2d25e5	39	MSKCC	Lung squamous cell carcinoma	IGC																No	Stage IB	0.0	not reported	Lower lobe, lung	3108.0	26714.0
TCGA-90-A4ED-01A	75ab9203-30fa-4f1a-b8f2-aa61e02111f5	Squamous Cell Neoplasms	75ab9203-30fa-4f1a-b8f2-aa61e02111f5	TCGA-90-A4ED	Bronchus and lung	1.643835616438356	Not Reported	20.0	30.0	white	male	not hispanic or latino	Alive	69.0	-25453.0	1943.0		Bronchus and lung	TCGA-LUSC	Squamous Cell Neoplasms	Lung Squamous Cell Carcinoma	TCGA	ff34dd7e-0d4d-5433-8112-14770282a35c	90	ABS - IUPUI	Lung squamous cell carcinoma	IGC																No	Stage IB	0.0	not reported	Upper lobe, lung	615.0	25453.0
TCGA-33-AASB-01A	26556020-3daf-4b8b-a3de-c0532c96aca0	Squamous Cell Neoplasms	26556020-3daf-4b8b-a3de-c0532c96aca0	TCGA-33-AASB	Bronchus and lung	2.191780821917808	Not Reported		40.0	black or african american	male	not hispanic or latino	Dead	66.0	-24183.0	1936.0	2002.0	Bronchus and lung	TCGA-LUSC	Squamous Cell Neoplasms	Lung Squamous Cell Carcinoma	TCGA	7d6f4d7e-1842-5ef9-bba6-53fa85273a9d	33	Johns Hopkins	Lung squamous cell carcinoma	IGC	211.0															No	Stage IB	0.0	not reported	Upper lobe, lung		24183.0
TCGA-56-A5DS-01A	edbff8e2-6e22-474c-a813-b3b258972a99	Squamous Cell Neoplasms	edbff8e2-6e22-474c-a813-b3b258972a99	TCGA-56-A5DS	Bronchus and lung	2.73972602739726	Not Reported		50.0	white	female	not hispanic or latino	Alive	72.0	-26355.0	1940.0		Bronchus and lung	TCGA-LUSC	Squamous Cell Neoplasms	Lung Squamous Cell Carcinoma	TCGA	8e4a06a8-eb03-529f-b849-a1fd908c9962	56	International Genomics Consortium	Lung squamous cell carcinoma	IGC																No	Stage IB	0.0	not reported	Lower lobe, lung	8.0	26355.0
TCGA-98-A53J-01A	400c8d1e-c12b-4d3b-a8ea-85e6be1cec4f	Squamous Cell Neoplasms	400c8d1e-c12b-4d3b-a8ea-85e6be1cec4f	TCGA-98-A53J	Bronchus and lung	5.47945205479452	Not Reported	25.0	100.0	white	male	not hispanic or latino	Alive	77.0	-28485.0	1935.0		Bronchus and lung	TCGA-LUSC	Squamous Cell Neoplasms	Lung Squamous Cell Carcinoma	TCGA	ca0d2a8e-48ca-5c0b-b639-feaf342b5b35	98	Washington University - Alabama	Lung squamous cell carcinoma	IGC																No	Stage IB	0.0	not reported	Upper lobe, lung	630.0	28485.0
TCGA-77-A5GF-01A	005669e5-1a31-45fb-ae97-9d450e74e7cb	Squamous Cell Neoplasms	005669e5-1a31-45fb-ae97-9d450e74e7cb	TCGA-77-A5GF	Bronchus and lung	3.287671232876712	Not Reported	40.0	60.0	not reported	male	not reported	Dead	70.0	-25654.0	1941.0		Bronchus and lung	TCGA-LUSC	Squamous Cell Neoplasms	Lung Squamous Cell Carcinoma	TCGA	9677780c-46d3-5efd-ab87-e563075cc9e0	77	Prince Charles Hospital	Lung squamous cell carcinoma	IGC	840.0															No	Stage IIA	0.0	not reported	Lower lobe, lung	839.0	25654.0
TCGA-77-8148-01A	8b55baf0-2d34-4cae-896d-641b1dd40785	Squamous Cell Neoplasms	8b55baf0-2d34-4cae-896d-641b1dd40785	TCGA-77-8148	Bronchus and lung	3.287671232876712	Not Reported		60.0	not reported	male	not reported	Alive	68.0	-24918.0	1938.0		Bronchus and lung	TCGA-LUSC	Squamous Cell Neoplasms	Lung Squamous Cell Carcinoma	TCGA	9677780c-46d3-5efd-ab87-e563075cc9e0	77	Prince Charles Hospital	Lung squamous cell carcinoma	IGC																No	Stage IIIA	0.0	not reported	Lung, NOS	2023.0	24918.0
TCGA-85-7843-01A	01417822-b608-4934-8fe0-594315212be5	Squamous Cell Neoplasms	01417822-b608-4934-8fe0-594315212be5	TCGA-85-7843	Bronchus and lung	1.917808219178082	Not Reported		35.0	white	male	not hispanic or latino	Alive	50.0	-18353.0	1961.0		Bronchus and lung	TCGA-LUSC	Squamous Cell Neoplasms	Lung Squamous Cell Carcinoma	TCGA	a2221e89-1afd-56f8-a1ec-aed4bf38041d	85	Asterand	Lung squamous cell carcinoma	IGC																No	Stage IIA	0.0	not reported	Upper lobe, lung	35.0	18353.0
TCGA-85-A53L-01A	8a933b93-87b3-4f1f-8ef1-1d095cea032e	Squamous Cell Neoplasms	8a933b93-87b3-4f1f-8ef1-1d095cea032e	TCGA-85-A53L	Bronchus and lung	1.643835616438356	Not Reported	30.0	30.0	asian	male	not hispanic or latino	Alive	63.0	-23065.0	1949.0		Bronchus and lung	TCGA-LUSC	Squamous Cell Neoplasms	Lung Squamous Cell Carcinoma	TCGA	a2221e89-1afd-56f8-a1ec-aed4bf38041d	85	Asterand	Lung squamous cell carcinoma	IGC																No	Stage IIA	0.0	not reported	Middle lobe, lung	377.0	23065.0
TCGA-LA-A7SW-01A	0425cb44-66af-4e25-afcb-cacccc2f1179	Squamous Cell Neoplasms	0425cb44-66af-4e25-afcb-cacccc2f1179	TCGA-LA-A7SW	Bronchus and lung	2.0273972602739727	Not Reported	50.0	37.0	black or african american	male	not hispanic or latino	Dead	71.0	-26116.0	1942.0		Bronchus and lung	TCGA-LUSC	Squamous Cell Neoplasms	Lung Squamous Cell Carcinoma	TCGA	0a9dd01e-062d-5a8e-b8d2-713cb0a52587	LA	Candler	Lung squamous cell carcinoma	IGC	408.0															No	Stage IIIA	0.0	not reported	Upper lobe, lung	146.0	26116.0
TCGA-34-8454-01A	059212b3-9e71-4d00-863f-3639c4e30ed1	Squamous Cell Neoplasms	059212b3-9e71-4d00-863f-3639c4e30ed1	TCGA-34-8454	Bronchus and lung	4.931506849315069	Not Reported		90.0	white	female	not hispanic or latino	Alive	62.0	-22913.0	1949.0		Bronchus and lung	TCGA-LUSC	Squamous Cell Neoplasms	Lung Squamous Cell Carcinoma	TCGA	3006d675-7cc6-51ff-ac8c-d9c3c3808f96	34	University of Pittsburgh	Lung squamous cell carcinoma	IGC																No	Stage IIIA	0.0	not reported	Lower lobe, lung	1180.0	22913.0
TCGA-34-8454-11A	059212b3-9e71-4d00-863f-3639c4e30ed1	Squamous Cell Neoplasms	059212b3-9e71-4d00-863f-3639c4e30ed1	TCGA-34-8454	Bronchus and lung	4.931506849315069	Not Reported		90.0	white	female	not hispanic or latino	Alive	62.0	-22913.0	1949.0		Bronchus and lung	TCGA-LUSC	Squamous Cell Neoplasms	Lung Squamous Cell Carcinoma	TCGA	3006d675-7cc6-51ff-ac8c-d9c3c3808f96	34	University of Pittsburgh	Lung squamous cell carcinoma	IGC																No	Stage IIIA	0.0	not reported	Lower lobe, lung	1180.0	22913.0
TCGA-63-A5MG-01A	05d4d9c7-fb6f-439a-bb97-f0e2737a7773	Squamous Cell Neoplasms	05d4d9c7-fb6f-439a-bb97-f0e2737a7773	TCGA-63-A5MG	Bronchus and lung		Not Reported			not reported	male	not reported	Alive	68.0	-24957.0			Bronchus and lung	TCGA-LUSC	Squamous Cell Neoplasms	Lung Squamous Cell Carcinoma	TCGA	e4946ca2-fbdf-59f0-b982-f45bda575bd9	63	Ontario Institute for Cancer Research	Lung squamous cell carcinoma	IGC																No	Stage IB		not reported	Lower lobe, lung	2148.0	24957.0
TCGA-85-7699-01A	06f36fce-f20f-4e37-8222-81a642c7bba0	Squamous Cell Neoplasms	06f36fce-f20f-4e37-8222-81a642c7bba0	TCGA-85-7699	Bronchus and lung	4.054794520547945	Not Reported	37.0	74.0	white	male	not hispanic or latino	Dead	73.0	-26965.0	1938.0		Bronchus and lung	TCGA-LUSC	Squamous Cell Neoplasms	Lung Squamous Cell Carcinoma	TCGA	a2221e89-1afd-56f8-a1ec-aed4bf38041d	85	Asterand	Lung squamous cell carcinoma	IGC	1001.0															No	Stage IIIA	0.0	not reported	Upper lobe, lung	1.0	26965.0
TCGA-63-7021-01A	08ce6fee-2e8b-4398-8c99-aa426d03f523	Squamous Cell Neoplasms	08ce6fee-2e8b-4398-8c99-aa426d03f523	TCGA-63-7021	Bronchus and lung	1.1506849315068493	Not Reported	52.0	21.0	not reported	male	not reported	Alive					Bronchus and lung	TCGA-LUSC	Squamous Cell Neoplasms	Lung Squamous Cell Carcinoma	TCGA	e4946ca2-fbdf-59f0-b982-f45bda575bd9	63	Ontario Institute for Cancer Research	Lung squamous cell carcinoma	IGC																No	Stage IA		not reported	Upper lobe, lung	2142.0
TCGA-22-4604-01A	0c80ab20-7e33-4f1d-b136-07782b68e98b	Squamous Cell Neoplasms	0c80ab20-7e33-4f1d-b136-07782b68e98b	TCGA-22-4604	Bronchus and lung	2.73972602739726	Not Reported		50.0	white	male	not reported	Dead	73.0	-26952.0	1930.0	2004.0	Bronchus and lung	TCGA-LUSC	Squamous Cell Neoplasms	Lung Squamous Cell Carcinoma	TCGA	dbca60ac-8dfb-5b9e-abdc-dc6f3dd1a18c	22	Mayo Clinic - Rochester	Lung squamous cell carcinoma	IGC	399.0															No	Stage IIA	0.0	not reported	Upper lobe, lung		26952.0
TCGA-46-3768-01A	a402e786-132c-4095-bb75-22be04b5d835	Squamous Cell Neoplasms	a402e786-132c-4095-bb75-22be04b5d835	TCGA-46-3768	Bronchus and lung		Not Reported			white	male	not hispanic or latino	Dead	58.0	-21307.0	1952.0	2010.0	Bronchus and lung	TCGA-LUSC	Squamous Cell Neoplasms	Lung Squamous Cell Carcinoma	TCGA	b0795fb2-c622-5926-84a0-7c9912c155d7	46	St. Joseph's Medical Center (MD)	Lung squamous cell carcinoma	IGC	299.0															No	Stage IIIA	0.0	not reported	Upper lobe, lung	4.0	21307.0
TCGA-63-A5MJ-01A	63d2a48d-50ec-4e84-86e7-c4b74c49d08f	Squamous Cell Neoplasms	63d2a48d-50ec-4e84-86e7-c4b74c49d08f	TCGA-63-A5MJ	Bronchus and lung		Not Reported			not reported	male	not reported	Alive	54.0	-20018.0			Bronchus and lung	TCGA-LUSC	Squamous Cell Neoplasms	Lung Squamous Cell Carcinoma	TCGA	e4946ca2-fbdf-59f0-b982-f45bda575bd9	63	Ontario Institute for Cancer Research	Lung squamous cell carcinoma	IGC																No	Stage IIB		not reported	Lung, NOS	1824.0	20018.0
TCGA-34-7107-01A	bef26f5e-a17e-49b7-8eb4-2bc079983764	Squamous Cell Neoplasms	bef26f5e-a17e-49b7-8eb4-2bc079983764	TCGA-34-7107	Bronchus and lung		Not Reported			white	male	not hispanic or latino	Dead	70.0	-25677.0	1941.0	2011.0	Bronchus and lung	TCGA-LUSC	Squamous Cell Neoplasms	Lung Squamous Cell Carcinoma	TCGA	3006d675-7cc6-51ff-ac8c-d9c3c3808f96	34	University of Pittsburgh	Lung squamous cell carcinoma	IGC	34.0															No	Stage II	0.0	not reported	Lower lobe, lung		25677.0
TCGA-34-7107-11A	bef26f5e-a17e-49b7-8eb4-2bc079983764	Squamous Cell Neoplasms	bef26f5e-a17e-49b7-8eb4-2bc079983764	TCGA-34-7107	Bronchus and lung		Not Reported			white	male	not hispanic or latino	Dead	70.0	-25677.0	1941.0	2011.0	Bronchus and lung	TCGA-LUSC	Squamous Cell Neoplasms	Lung Squamous Cell Carcinoma	TCGA	3006d675-7cc6-51ff-ac8c-d9c3c3808f96	34	University of Pittsburgh	Lung squamous cell carcinoma	IGC	34.0															No	Stage II	0.0	not reported	Lower lobe, lung		25677.0
TCGA-22-4594-01A	986ced10-52b9-43b4-84ad-96013a657f1b	Squamous Cell Neoplasms	986ced10-52b9-43b4-84ad-96013a657f1b	TCGA-22-4594	Bronchus and lung	2.191780821917808	Not Reported		40.0	not reported	female	not reported	Dead	60.0	-22115.0	1942.0	2006.0	Bronchus and lung	TCGA-LUSC	Squamous Cell Neoplasms	Lung Squamous Cell Carcinoma	TCGA	dbca60ac-8dfb-5b9e-abdc-dc6f3dd1a18c	22	Mayo Clinic - Rochester	Lung squamous cell carcinoma	IGC	1470.0															No	Stage IIIA	0.0	not reported	Upper lobe, lung	1470.0	22115.0
TCGA-34-8455-01A	02ba8600-9d3d-489d-9f0b-f1c59085ecd6	Squamous Cell Neoplasms	02ba8600-9d3d-489d-9f0b-f1c59085ecd6	TCGA-34-8455	Bronchus and lung	2.73972602739726	Not Reported		50.0	white	male	not hispanic or latino	Dead	67.0	-24624.0	1944.0	2011.0	Bronchus and lung	TCGA-LUSC	Squamous Cell Neoplasms	Lung Squamous Cell Carcinoma	TCGA	3006d675-7cc6-51ff-ac8c-d9c3c3808f96	34	University of Pittsburgh	Lung squamous cell carcinoma	IGC	123.0															No	Stage IV	0.0	not reported	Upper lobe, lung		24624.0
TCGA-52-7811-01A	0f5cebb3-a37b-471f-bbd3-b03ce171812a	Squamous Cell Neoplasms	0f5cebb3-a37b-471f-bbd3-b03ce171812a	TCGA-52-7811	Bronchus and lung	2.73972602739726	Not Reported		50.0	white	male	hispanic or latino	Dead	67.0	-24782.0	1942.0	2009.0	Bronchus and lung	TCGA-LUSC	Squamous Cell Neoplasms	Lung Squamous Cell Carcinoma	TCGA	74d69579-652c-5f04-ad46-d7ee5a6ca768	52	University of Miami	Lung squamous cell carcinoma	IGC	266.0															No	Stage IB	0.0	not reported	Lower lobe, lung		24782.0
TCGA-68-A59I-01A	0f8a76a1-4c3e-42e1-9df3-95aa3ae8e676	Squamous Cell Neoplasms	0f8a76a1-4c3e-42e1-9df3-95aa3ae8e676	TCGA-68-A59I	Bronchus and lung	2.73972602739726	Not Reported	50.0	50.0	black or african american	female	not hispanic or latino	Alive	73.0	-26839.0	1939.0		Bronchus and lung	TCGA-LUSC	Squamous Cell Neoplasms	Lung Squamous Cell Carcinoma	TCGA	786de6e3-2652-5496-a818-ca3ce45d6af2	68	Washington University - Cleveland Clinic	Lung squamous cell carcinoma	IGC																No	Stage IIIA	0.0	not reported	Lower lobe, lung	492.0	26839.0
TCGA-77-A5FZ-01A	775808ab-4b30-4473-a9ee-4ed2c18cfc2b	Squamous Cell Neoplasms	775808ab-4b30-4473-a9ee-4ed2c18cfc2b	TCGA-77-A5FZ	Bronchus and lung	7.726027397260274	Not Reported	47.0	141.0	not reported	male	not reported	Dead	64.0	-23436.0	1937.0	2011.0	Bronchus and lung	TCGA-LUSC	Squamous Cell Neoplasms	Lung Squamous Cell Carcinoma	TCGA	9677780c-46d3-5efd-ab87-e563075cc9e0	77	Prince Charles Hospital	Lung squamous cell carcinoma	IGC	3838.0															No	Stage IIIB	0.0	not reported	Upper lobe, lung		23436.0
TCGA-85-7844-01A	10d8e6ad-f7ef-4acf-a9c2-25834bea71c9	Squamous Cell Neoplasms	10d8e6ad-f7ef-4acf-a9c2-25834bea71c9	TCGA-85-7844	Bronchus and lung	2.191780821917808	Not Reported		40.0	white	male	not hispanic or latino	Alive	71.0	-26141.0	1940.0		Bronchus and lung	TCGA-LUSC	Squamous Cell Neoplasms	Lung Squamous Cell Carcinoma	TCGA	a2221e89-1afd-56f8-a1ec-aed4bf38041d	85	Asterand	Lung squamous cell carcinoma	IGC																No	Stage IB	0.0	not reported	Upper lobe, lung	911.0	26141.0
TCGA-96-7544-01A	185923c0-e642-41c4-a22e-0dae102b0a40	Squamous Cell Neoplasms	185923c0-e642-41c4-a22e-0dae102b0a40	TCGA-96-7544	Bronchus and lung	3.5616438356164384	Not Reported		65.0	white	male	not hispanic or latino	Dead	83.0	-30548.0	1925.0		Bronchus and lung	TCGA-LUSC	Squamous Cell Neoplasms	Lung Squamous Cell Carcinoma	TCGA	419bc7b9-8986-5980-a77f-dcd89ec95277	96	Washington University - NYU	Lung squamous cell carcinoma	IGC	2160.0															No	Stage IIB	0.0	not reported	Lower lobe, lung	1517.0	30548.0
TCGA-37-4130-01A	ac89e063-a288-4516-9d9e-92cc0ed2bc24	Squamous Cell Neoplasms	ac89e063-a288-4516-9d9e-92cc0ed2bc24	TCGA-37-4130	Bronchus and lung	1.36986301369863	Not Reported	25.0	25.0	white	male	not hispanic or latino	Alive	56.0	-20652.0	1954.0		Bronchus and lung	TCGA-LUSC	Squamous Cell Neoplasms	Lung Squamous Cell Carcinoma	TCGA	27dff120-d55f-51f8-91bc-b9b1cb771593	37	Cureline	Lung squamous cell carcinoma	IGC																No	Stage IA	0.0	not reported	Upper lobe, lung	247.0	20652.0
TCGA-22-4595-01A	aa53c701-4b65-4c26-a6f0-02a4498717a8	Squamous Cell Neoplasms	aa53c701-4b65-4c26-a6f0-02a4498717a8	TCGA-22-4595	Bronchus and lung	2.0273972602739727	Not Reported		37.0	white	male	not reported	Dead	57.0	-21146.0	1945.0	2004.0	Bronchus and lung	TCGA-LUSC	Squamous Cell Neoplasms	Lung Squamous Cell Carcinoma	TCGA	dbca60ac-8dfb-5b9e-abdc-dc6f3dd1a18c	22	Mayo Clinic - Rochester	Lung squamous cell carcinoma	IGC	734.0															No	Stage IIIA	0.0	not reported	Lower lobe, lung	734.0	21146.0
TCGA-85-8355-01A	cf3cdd9e-43fc-44c7-90c8-e4e13deed9c6	Squamous Cell Neoplasms	cf3cdd9e-43fc-44c7-90c8-e4e13deed9c6	TCGA-85-8355	Bronchus and lung		Not Reported			white	male	not hispanic or latino	Alive	63.0	-23227.0	1948.0		Bronchus and lung	TCGA-LUSC	Squamous Cell Neoplasms	Lung Squamous Cell Carcinoma	TCGA	a2221e89-1afd-56f8-a1ec-aed4bf38041d	85	Asterand	Lung squamous cell carcinoma	IGC																No	Stage IA	0.0	not reported	Upper lobe, lung	61.0	23227.0
TCGA-70-6723-01A	15b0bfd4-2068-4ac8-aaa8-a2a6797253d8	Squamous Cell Neoplasms	15b0bfd4-2068-4ac8-aaa8-a2a6797253d8	TCGA-70-6723	Bronchus and lung		Not Reported			asian	male	not hispanic or latino	Alive	65.0	-24035.0	1945.0		Bronchus and lung	TCGA-LUSC	Squamous Cell Neoplasms	Lung Squamous Cell Carcinoma	TCGA	b0914e85-ae13-50d5-819c-6ebf0e44af53	70	ILSBio	Lung squamous cell carcinoma	IGC																No	Stage IIA	0.0	not reported	Upper lobe, lung	375.0	24035.0
TCGA-66-2786-01A	a9d7adec-3849-40e2-a2a2-f43443ec43bb	Squamous Cell Neoplasms	a9d7adec-3849-40e2-a2a2-f43443ec43bb	TCGA-66-2786	Bronchus and lung	4.054794520547945	Not Reported	48.0	74.0	not reported	female	not reported	Alive	68.0	-25051.0	1940.0		Bronchus and lung	TCGA-LUSC	Squamous Cell Neoplasms	Lung Squamous Cell Carcinoma	TCGA	b690fe6e-02db-59f1-a336-274614bb4740	66	Indivumed	Lung squamous cell carcinoma	IGC																No	Stage IA	0.0	not reported	Upper lobe, lung	790.0	25051.0
TCGA-63-A5MM-01A	abc753f0-5ae2-4bec-96b8-6a05d84bf1c1	Squamous Cell Neoplasms	abc753f0-5ae2-4bec-96b8-6a05d84bf1c1	TCGA-63-A5MM	Bronchus and lung	1.643835616438356	Not Reported		30.0	not reported	female	not reported	Dead	69.0	-25348.0			Bronchus and lung	TCGA-LUSC	Squamous Cell Neoplasms	Lung Squamous Cell Carcinoma	TCGA	e4946ca2-fbdf-59f0-b982-f45bda575bd9	63	Ontario Institute for Cancer Research	Lung squamous cell carcinoma	IGC	456.0															No	Stage IIB		not reported	Overlapping lesion of lung		25348.0
TCGA-22-1011-01A	18058bfb-a008-410f-8e04-7c2b45a856b7	Squamous Cell Neoplasms	18058bfb-a008-410f-8e04-7c2b45a856b7	TCGA-22-1011	Bronchus and lung	4.5479452054794525	Not Reported		83.0	white	male	not hispanic or latino	Dead	73.0	-26732.0	1928.0	2001.0	Bronchus and lung	TCGA-LUSC	Squamous Cell Neoplasms	Lung Squamous Cell Carcinoma	TCGA	dbca60ac-8dfb-5b9e-abdc-dc6f3dd1a18c	22	Mayo Clinic - Rochester	Lung squamous cell carcinoma	IGC	53.0															No	Stage IB	0.0	not reported	Lung, NOS	53.0	26732.0
TCGA-79-5596-01A	3f1b4356-0b53-48cd-8938-96fc786c9b63	Squamous Cell Neoplasms	3f1b4356-0b53-48cd-8938-96fc786c9b63	TCGA-79-5596	Bronchus and lung	2.191780821917808	Not Reported		40.0	not reported	male	not reported	Alive					Bronchus and lung	TCGA-LUSC	Squamous Cell Neoplasms	Lung Squamous Cell Carcinoma	TCGA	146c4572-4a1d-5caf-ab42-78ab2d9a5ec4	79	Ontario Institute for Cancer Research (OICR)/Ottawa	Lung squamous cell carcinoma	IGC																No	Stage IIIA		not reported	Upper lobe, lung
TCGA-56-A49D-01A	1aeabf26-ac51-4173-ab8b-5d439ceca9f4	Squamous Cell Neoplasms	1aeabf26-ac51-4173-ab8b-5d439ceca9f4	TCGA-56-A49D	Bronchus and lung	2.904109589041096	Not Reported	52.0	53.0	white	male	not reported	Alive	67.0	-24745.0	1945.0		Bronchus and lung	TCGA-LUSC	Squamous Cell Neoplasms	Lung Squamous Cell Carcinoma	TCGA	8e4a06a8-eb03-529f-b849-a1fd908c9962	56	International Genomics Consortium	Lung squamous cell carcinoma	IGC																No	Stage IIIA	0.0	not reported	Upper lobe, lung	637.0	24745.0
TCGA-58-A46L-01A	1ba4e70c-692c-487a-abc5-36e5f0a03286	Squamous Cell Neoplasms	1ba4e70c-692c-487a-abc5-36e5f0a03286	TCGA-58-A46L	Bronchus and lung		Not Reported			white	male	not hispanic or latino	Alive	73.0	-26685.0	1935.0		Bronchus and lung	TCGA-LUSC	Squamous Cell Neoplasms	Lung Squamous Cell Carcinoma	TCGA	06bb6bab-c19e-5af3-ab6a-b5bc6ff5d6ec	58	Thoraxklinik at University Hospital Heidelberg	Lung squamous cell carcinoma	IGC																No	Stage IIIA	0.0	not reported	Upper lobe, lung	1723.0	26685.0
TCGA-43-3394-11A	ce8612ab-3149-4a6a-b424-29c0c21c9b8b	Squamous Cell Neoplasms	ce8612ab-3149-4a6a-b424-29c0c21c9b8b	TCGA-43-3394	Bronchus and lung	0.821917808219178	Not Reported		15.0	black or african american	male	not hispanic or latino	Dead	52.0	-19310.0	1957.0		Bronchus and lung	TCGA-LUSC	Squamous Cell Neoplasms	Lung Squamous Cell Carcinoma	TCGA	5578c76a-a8ab-50a7-bd34-6c6c89408a73	43	Christiana Healthcare	Lung squamous cell carcinoma	IGC	1190.0															No	Stage IB	0.0	not reported	Lower lobe, lung	822.0	19310.0
TCGA-43-3394-01A	ce8612ab-3149-4a6a-b424-29c0c21c9b8b	Squamous Cell Neoplasms	ce8612ab-3149-4a6a-b424-29c0c21c9b8b	TCGA-43-3394	Bronchus and lung	0.821917808219178	Not Reported		15.0	black or african american	male	not hispanic or latino	Dead	52.0	-19310.0	1957.0		Bronchus and lung	TCGA-LUSC	Squamous Cell Neoplasms	Lung Squamous Cell Carcinoma	TCGA	5578c76a-a8ab-50a7-bd34-6c6c89408a73	43	Christiana Healthcare	Lung squamous cell carcinoma	IGC	1190.0															No	Stage IB	0.0	not reported	Lower lobe, lung	822.0	19310.0
TCGA-66-2763-01A	1e3eb77c-d85b-437e-8b8c-12e5bd0e93dc	Squamous Cell Neoplasms	1e3eb77c-d85b-437e-8b8c-12e5bd0e93dc	TCGA-66-2763	Bronchus and lung	2.191780821917808	Not Reported	40.0	40.0	not reported	female	not reported	Alive	63.0	-23315.0	1944.0		Bronchus and lung	TCGA-LUSC	Squamous Cell Neoplasms	Lung Squamous Cell Carcinoma	TCGA	b690fe6e-02db-59f1-a336-274614bb4740	66	Indivumed	Lung squamous cell carcinoma	IGC																No	Stage IB	0.0	not reported	Upper lobe, lung	30.0	23315.0
TCGA-66-2744-01A	1ee543d5-b8c0-4f79-8373-6bb6319f2ee2	Squamous Cell Neoplasms	1ee543d5-b8c0-4f79-8373-6bb6319f2ee2	TCGA-66-2744	Bronchus and lung	3.452054794520548	Not Reported	50.0	63.0	not reported	male	not reported	Alive	71.0	-26084.0	1935.0		Bronchus and lung	TCGA-LUSC	Squamous Cell Neoplasms	Lung Squamous Cell Carcinoma	TCGA	b690fe6e-02db-59f1-a336-274614bb4740	66	Indivumed	Lung squamous cell carcinoma	IGC																No	Stage IIB	0.0	not reported	Lower lobe, lung	30.0	26084.0
TCGA-66-2744-11A	1ee543d5-b8c0-4f79-8373-6bb6319f2ee2	Squamous Cell Neoplasms	1ee543d5-b8c0-4f79-8373-6bb6319f2ee2	TCGA-66-2744	Bronchus and lung	3.452054794520548	Not Reported	50.0	63.0	not reported	male	not reported	Alive	71.0	-26084.0	1935.0		Bronchus and lung	TCGA-LUSC	Squamous Cell Neoplasms	Lung Squamous Cell Carcinoma	TCGA	b690fe6e-02db-59f1-a336-274614bb4740	66	Indivumed	Lung squamous cell carcinoma	IGC																No	Stage IIB	0.0	not reported	Lower lobe, lung	30.0	26084.0
TCGA-O2-A5IB-01A	8be10ce9-220d-4816-a575-8e8e7f041114	Squamous Cell Neoplasms	8be10ce9-220d-4816-a575-8e8e7f041114	TCGA-O2-A5IB	Bronchus and lung	0.136986301369863	Not Reported	50.0	2.5	white	female	not hispanic or latino	Dead	71.0	-26211.0	1934.0	2005.0	Bronchus and lung	TCGA-LUSC	Squamous Cell Neoplasms	Lung Squamous Cell Carcinoma	TCGA	fce010d0-b01d-5e4c-b670-5dc22dca5ee1	O2	Washington University - CALGB	Lung squamous cell carcinoma	NCH	340.0															No	Stage III	0.0	not reported	Middle lobe, lung		26211.0
TCGA-51-4079-01A	2f586b38-5be6-4ffa-8a0f-c870fdf3dad3	Squamous Cell Neoplasms	2f586b38-5be6-4ffa-8a0f-c870fdf3dad3	TCGA-51-4079	Bronchus and lung	1.36986301369863	Not Reported		25.0	black or african american	female	not hispanic or latino	Dead	73.0	-26899.0	1936.0	2009.0	Bronchus and lung	TCGA-LUSC	Squamous Cell Neoplasms	Lung Squamous Cell Carcinoma	TCGA	a6c6490e-5963-5fa1-a2b5-434ee1ab9b40	51	UNC	Lung squamous cell carcinoma	IGC	12.0															No	Stage IB	0.0	not reported	Upper lobe, lung		26899.0
TCGA-51-4079-11A	2f586b38-5be6-4ffa-8a0f-c870fdf3dad3	Squamous Cell Neoplasms	2f586b38-5be6-4ffa-8a0f-c870fdf3dad3	TCGA-51-4079	Bronchus and lung	1.36986301369863	Not Reported		25.0	black or african american	female	not hispanic or latino	Dead	73.0	-26899.0	1936.0	2009.0	Bronchus and lung	TCGA-LUSC	Squamous Cell Neoplasms	Lung Squamous Cell Carcinoma	TCGA	a6c6490e-5963-5fa1-a2b5-434ee1ab9b40	51	UNC	Lung squamous cell carcinoma	IGC	12.0															No	Stage IB	0.0	not reported	Upper lobe, lung		26899.0
TCGA-NK-A7XE-01A	0366c911-3267-41a0-af4b-5e74577ae16a	Squamous Cell Neoplasms	0366c911-3267-41a0-af4b-5e74577ae16a	TCGA-NK-A7XE	Bronchus and lung	4.383561643835616	Not Reported		80.0	black or african american	male	not hispanic or latino	Alive	66.0	-24319.0	1947.0		Bronchus and lung	TCGA-LUSC	Squamous Cell Neoplasms	Lung Squamous Cell Carcinoma	TCGA	eb317fbb-14b3-59cd-a99e-6493f0965eef	NK	Washington University - Rush University	Lung squamous cell carcinoma	NCH																No	Stage IIIB	0.0	not reported	Upper lobe, lung	13.0	24319.0
TCGA-21-1076-01A	220be009-8f1e-4a77-ab04-3220b5f87ea6	Squamous Cell Neoplasms	220be009-8f1e-4a77-ab04-3220b5f87ea6	TCGA-21-1076	Bronchus and lung	1.917808219178082	Not Reported		35.0	white	female	not hispanic or latino	Alive	54.0	-19863.0	1951.0		Bronchus and lung	TCGA-LUSC	Squamous Cell Neoplasms	Lung Squamous Cell Carcinoma	TCGA	ade92dec-e8af-5751-899e-eb49344a039b	21	Fox Chase Cancer Center	Lung squamous cell carcinoma	IGC																No	Stage IB	0.0	not reported	Lower lobe, lung	1852.0	19863.0
TCGA-85-8288-01A	186ca7d6-8354-43a2-b8a5-9ac79627331f	Squamous Cell Neoplasms	186ca7d6-8354-43a2-b8a5-9ac79627331f	TCGA-85-8288	Bronchus and lung	2.73972602739726	Not Reported		50.0	white	male	not hispanic or latino	Dead	70.0	-25629.0	1941.0		Bronchus and lung	TCGA-LUSC	Squamous Cell Neoplasms	Lung Squamous Cell Carcinoma	TCGA	a2221e89-1afd-56f8-a1ec-aed4bf38041d	85	Asterand	Lung squamous cell carcinoma	IGC	402.0															No	Stage IIA	0.0	not reported	Middle lobe, lung	54.0	25629.0
TCGA-66-2789-01A	87ac0ad4-8c9d-409e-9a86-1d201d01769d	Squamous Cell Neoplasms	87ac0ad4-8c9d-409e-9a86-1d201d01769d	TCGA-66-2789	Bronchus and lung	2.191780821917808	Not Reported	40.0	40.0	not reported	male	not reported	Dead	73.0	-26753.0	1935.0	2008.0	Bronchus and lung	TCGA-LUSC	Squamous Cell Neoplasms	Lung Squamous Cell Carcinoma	TCGA	b690fe6e-02db-59f1-a336-274614bb4740	66	Indivumed	Lung squamous cell carcinoma	IGC	123.0															No	Stage IIIB	0.0	not reported	Lower lobe, lung		26753.0
TCGA-66-2789-11A	87ac0ad4-8c9d-409e-9a86-1d201d01769d	Squamous Cell Neoplasms	87ac0ad4-8c9d-409e-9a86-1d201d01769d	TCGA-66-2789	Bronchus and lung	2.191780821917808	Not Reported	40.0	40.0	not reported	male	not reported	Dead	73.0	-26753.0	1935.0	2008.0	Bronchus and lung	TCGA-LUSC	Squamous Cell Neoplasms	Lung Squamous Cell Carcinoma	TCGA	b690fe6e-02db-59f1-a336-274614bb4740	66	Indivumed	Lung squamous cell carcinoma	IGC	123.0															No	Stage IIIB	0.0	not reported	Lower lobe, lung		26753.0
TCGA-39-5016-11A	17919a6e-3106-49fa-9fea-8f06c595d617	Squamous Cell Neoplasms	17919a6e-3106-49fa-9fea-8f06c595d617	TCGA-39-5016	Bronchus and lung	2.191780821917808	Not Reported		40.0	white	male	not reported	Alive	44.0	-16306.0	1959.0		Bronchus and lung	TCGA-LUSC	Squamous Cell Neoplasms	Lung Squamous Cell Carcinoma	TCGA	59baeb21-8167-5588-aa76-0355aa2d25e5	39	MSKCC	Lung squamous cell carcinoma	IGC																No	Stage IIA	0.0	not reported	Lower lobe, lung	3850.0	16306.0
TCGA-39-5016-01A	17919a6e-3106-49fa-9fea-8f06c595d617	Squamous Cell Neoplasms	17919a6e-3106-49fa-9fea-8f06c595d617	TCGA-39-5016	Bronchus and lung	2.191780821917808	Not Reported		40.0	white	male	not reported	Alive	44.0	-16306.0	1959.0		Bronchus and lung	TCGA-LUSC	Squamous Cell Neoplasms	Lung Squamous Cell Carcinoma	TCGA	59baeb21-8167-5588-aa76-0355aa2d25e5	39	MSKCC	Lung squamous cell carcinoma	IGC																No	Stage IIA	0.0	not reported	Lower lobe, lung	3850.0	16306.0
TCGA-60-2708-01A	2ca47049-bc12-4992-b9cf-1c01dda639be	Squamous Cell Neoplasms	2ca47049-bc12-4992-b9cf-1c01dda639be	TCGA-60-2708	Bronchus and lung	1.095890410958904	Not Reported	40.0	20.0	white	female	not hispanic or latino	Alive	64.0	-23691.0	1940.0		Bronchus and lung	TCGA-LUSC	Squamous Cell Neoplasms	Lung Squamous Cell Carcinoma	TCGA	348d70e4-5094-5c2b-8056-1d075d4fe23d	60	Roswell Park	Lung squamous cell carcinoma	IGC																No	Stage IIB	0.0	not reported	Lower lobe, lung	2447.0	23691.0
TCGA-56-A4BW-01A	b838706d-01e9-45aa-869d-a94168773bcd	Squamous Cell Neoplasms	b838706d-01e9-45aa-869d-a94168773bcd	TCGA-56-A4BW	Bronchus and lung	6.575342465753424	Not Reported	30.0	120.0	white	male	not hispanic or latino	Alive	55.0	-20301.0	1957.0		Bronchus and lung	TCGA-LUSC	Squamous Cell Neoplasms	Lung Squamous Cell Carcinoma	TCGA	8e4a06a8-eb03-529f-b849-a1fd908c9962	56	International Genomics Consortium	Lung squamous cell carcinoma	IGC																No	Stage IIA	0.0	not reported	Upper lobe, lung	585.0	20301.0
TCGA-85-6175-01A	2e007464-f3f4-4eb2-bab8-91b8272c96d1	Squamous Cell Neoplasms	2e007464-f3f4-4eb2-bab8-91b8272c96d1	TCGA-85-6175	Bronchus and lung		Not Reported			white	female	not hispanic or latino	Dead	63.0	-23228.0	1947.0		Bronchus and lung	TCGA-LUSC	Squamous Cell Neoplasms	Lung Squamous Cell Carcinoma	TCGA	a2221e89-1afd-56f8-a1ec-aed4bf38041d	85	Asterand	Lung squamous cell carcinoma	IGC	294.0															No	Stage IIB	0.0	not reported	Upper lobe, lung	0.0	23228.0
TCGA-22-4613-01A	2c8877f9-ee7f-4216-97ad-d2939a13daa4	Squamous Cell Neoplasms	2c8877f9-ee7f-4216-97ad-d2939a13daa4	TCGA-22-4613	Bronchus and lung	1.643835616438356	Not Reported	30.0	30.0	white	female	not reported	Dead	73.0	-26722.0	1931.0	2004.0	Bronchus and lung	TCGA-LUSC	Squamous Cell Neoplasms	Lung Squamous Cell Carcinoma	TCGA	dbca60ac-8dfb-5b9e-abdc-dc6f3dd1a18c	22	Mayo Clinic - Rochester	Lung squamous cell carcinoma	IGC	358.0															No	Stage IA	0.0	not reported	Upper lobe, lung	358.0	26722.0
TCGA-22-4613-11A	2c8877f9-ee7f-4216-97ad-d2939a13daa4	Squamous Cell Neoplasms	2c8877f9-ee7f-4216-97ad-d2939a13daa4	TCGA-22-4613	Bronchus and lung	1.643835616438356	Not Reported	30.0	30.0	white	female	not reported	Dead	73.0	-26722.0	1931.0	2004.0	Bronchus and lung	TCGA-LUSC	Squamous Cell Neoplasms	Lung Squamous Cell Carcinoma	TCGA	dbca60ac-8dfb-5b9e-abdc-dc6f3dd1a18c	22	Mayo Clinic - Rochester	Lung squamous cell carcinoma	IGC	358.0															No	Stage IA	0.0	not reported	Upper lobe, lung	358.0	26722.0
TCGA-22-4607-01A	2e7cd434-0440-47a2-bc59-8805b8324ec4	Squamous Cell Neoplasms	2e7cd434-0440-47a2-bc59-8805b8324ec4	TCGA-22-4607	Bronchus and lung	1.095890410958904	Not Reported	20.0	20.0	white	male	not reported	Dead	75.0	-27601.0	1928.0	2004.0	Bronchus and lung	TCGA-LUSC	Squamous Cell Neoplasms	Lung Squamous Cell Carcinoma	TCGA	dbca60ac-8dfb-5b9e-abdc-dc6f3dd1a18c	22	Mayo Clinic - Rochester	Lung squamous cell carcinoma	IGC	587.0															No	Stage IB	0.0	not reported	Lower lobe, lung	587.0	27601.0
TCGA-77-7463-01A	2f4c473d-7a1a-4004-936c-8d4a7a24e212	Squamous Cell Neoplasms	2f4c473d-7a1a-4004-936c-8d4a7a24e212	TCGA-77-7463	Bronchus and lung	2.3013698630136985	Not Reported	42.0	42.0	white	male	not reported	Dead	75.0	-27520.0	1926.0	2004.0	Bronchus and lung	TCGA-LUSC	Squamous Cell Neoplasms	Lung Squamous Cell Carcinoma	TCGA	9677780c-46d3-5efd-ab87-e563075cc9e0	77	Prince Charles Hospital	Lung squamous cell carcinoma	IGC	1423.0															No	Stage IB	0.0	not reported	Upper lobe, lung		27520.0
TCGA-66-2777-01A	23e65963-d9f3-4cec-953c-4dd06f7d8668	Squamous Cell Neoplasms	23e65963-d9f3-4cec-953c-4dd06f7d8668	TCGA-66-2777	Bronchus and lung	0.6575342465753424	Not Reported	35.0	12.0	not reported	male	not reported	Alive	71.0	-26085.0	1936.0		Bronchus and lung	TCGA-LUSC	Squamous Cell Neoplasms	Lung Squamous Cell Carcinoma	TCGA	b690fe6e-02db-59f1-a336-274614bb4740	66	Indivumed	Lung squamous cell carcinoma	IGC																No	Stage IB	0.0	not reported	Middle lobe, lung	61.0	26085.0
TCGA-34-5236-01A	31798d61-fb34-49dc-a20e-091c1a20eb6a	Squamous Cell Neoplasms	31798d61-fb34-49dc-a20e-091c1a20eb6a	TCGA-34-5236	Bronchus and lung		Not Reported			white	male	not hispanic or latino	Dead	60.0	-21935.0	1947.0	2007.0	Bronchus and lung	TCGA-LUSC	Squamous Cell Neoplasms	Lung Squamous Cell Carcinoma	TCGA	3006d675-7cc6-51ff-ac8c-d9c3c3808f96	34	University of Pittsburgh	Lung squamous cell carcinoma	IGC	276.0															No	Stage IIB	0.0	not reported	Upper lobe, lung		21935.0
TCGA-85-A4CL-01A	86958f1d-f10b-403e-b204-061e1932a793	Squamous Cell Neoplasms	86958f1d-f10b-403e-b204-061e1932a793	TCGA-85-A4CL	Bronchus and lung	2.191780821917808	Not Reported		40.0	white	male	not hispanic or latino	Dead	65.0	-24005.0	1947.0		Bronchus and lung	TCGA-LUSC	Squamous Cell Neoplasms	Lung Squamous Cell Carcinoma	TCGA	a2221e89-1afd-56f8-a1ec-aed4bf38041d	85	Asterand	Lung squamous cell carcinoma	IGC	921.0															No	Stage IA	0.0	not reported	Lower lobe, lung	781.0	24005.0
TCGA-77-8153-11A	3336ee77-a6f6-4d3a-93f9-585ebc48ffba	Squamous Cell Neoplasms	3336ee77-a6f6-4d3a-93f9-585ebc48ffba	TCGA-77-8153	Bronchus and lung	1.36986301369863	Not Reported	25.0	25.0	not reported	female	not reported	Alive	77.0	-28253.0	1931.0		Bronchus and lung	TCGA-LUSC	Squamous Cell Neoplasms	Lung Squamous Cell Carcinoma	TCGA	9677780c-46d3-5efd-ab87-e563075cc9e0	77	Prince Charles Hospital	Lung squamous cell carcinoma	IGC																No	Stage IB	0.0	not reported	Lower lobe, lung	1992.0	28253.0
TCGA-77-8153-01A	3336ee77-a6f6-4d3a-93f9-585ebc48ffba	Squamous Cell Neoplasms	3336ee77-a6f6-4d3a-93f9-585ebc48ffba	TCGA-77-8153	Bronchus and lung	1.36986301369863	Not Reported	25.0	25.0	not reported	female	not reported	Alive	77.0	-28253.0	1931.0		Bronchus and lung	TCGA-LUSC	Squamous Cell Neoplasms	Lung Squamous Cell Carcinoma	TCGA	9677780c-46d3-5efd-ab87-e563075cc9e0	77	Prince Charles Hospital	Lung squamous cell carcinoma	IGC																No	Stage IB	0.0	not reported	Lower lobe, lung	1992.0	28253.0
TCGA-66-2769-01A	69e43922-e028-4090-8724-1fb2f018c7f2	Squamous Cell Neoplasms	69e43922-e028-4090-8724-1fb2f018c7f2	TCGA-66-2769	Bronchus and lung	1.8082191780821917	Not Reported	33.0	33.0	not reported	male	not reported	Dead	75.0	-27515.0	1932.0	2007.0	Bronchus and lung	TCGA-LUSC	Squamous Cell Neoplasms	Lung Squamous Cell Carcinoma	TCGA	b690fe6e-02db-59f1-a336-274614bb4740	66	Indivumed	Lung squamous cell carcinoma	IGC	215.0															No	Stage IIIB	0.0	not reported	Upper lobe, lung		27515.0
TCGA-21-1079-01A	a0b3fab8-7817-429b-aa34-7ef03e813313	Squamous Cell Neoplasms	a0b3fab8-7817-429b-aa34-7ef03e813313	TCGA-21-1079	Bronchus and lung	4.383561643835616	Not Reported		80.0	white	male	not hispanic or latino	Dead	71.0	-26176.0	1924.0	1997.0	Bronchus and lung	TCGA-LUSC	Squamous Cell Neoplasms	Lung Squamous Cell Carcinoma	TCGA	ade92dec-e8af-5751-899e-eb49344a039b	21	Fox Chase Cancer Center	Lung squamous cell carcinoma	IGC	965.0															No	Stage IIIA	0.0	not reported	Upper lobe, lung	965.0	26176.0
TCGA-33-AASJ-01A	f400b427-954a-4f8a-a885-222e3e4c28ab	Squamous Cell Neoplasms	f400b427-954a-4f8a-a885-222e3e4c28ab	TCGA-33-AASJ	Bronchus and lung		Not Reported	8.0		black or african american	male	not hispanic or latino	Dead	60.0	-22179.0	1939.0	2008.0	Bronchus and lung	TCGA-LUSC	Squamous Cell Neoplasms	Lung Squamous Cell Carcinoma	TCGA	7d6f4d7e-1842-5ef9-bba6-53fa85273a9d	33	Johns Hopkins	Lung squamous cell carcinoma	IGC	3600.0															No	Stage IB	0.0	not reported	Upper lobe, lung		22179.0
TCGA-34-5234-01A	349e01b0-0c88-4321-839e-0a84edf11a73	Squamous Cell Neoplasms	349e01b0-0c88-4321-839e-0a84edf11a73	TCGA-34-5234	Bronchus and lung	2.191780821917808	Not Reported	40.0	40.0	white	female	not hispanic or latino	Alive	71.0	-26072.0	1936.0		Bronchus and lung	TCGA-LUSC	Squamous Cell Neoplasms	Lung Squamous Cell Carcinoma	TCGA	3006d675-7cc6-51ff-ac8c-d9c3c3808f96	34	University of Pittsburgh	Lung squamous cell carcinoma	IGC																No	Stage IA	0.0	not reported	Upper lobe, lung	2271.0	26072.0
TCGA-63-A5MW-01A	34ac236d-942b-4b82-885f-26f174dbc29e	Squamous Cell Neoplasms	34ac236d-942b-4b82-885f-26f174dbc29e	TCGA-63-A5MW	Bronchus and lung	3.287671232876712	Not Reported		60.0	not reported	male	not reported	Alive	76.0	-27892.0			Bronchus and lung	TCGA-LUSC	Squamous Cell Neoplasms	Lung Squamous Cell Carcinoma	TCGA	e4946ca2-fbdf-59f0-b982-f45bda575bd9	63	Ontario Institute for Cancer Research	Lung squamous cell carcinoma	IGC																No	Stage IB		not reported	Upper lobe, lung	1639.0	27892.0
TCGA-56-7580-01A	cf9d5813-da70-4d7f-8185-d29d1b86b578	Squamous Cell Neoplasms	cf9d5813-da70-4d7f-8185-d29d1b86b578	TCGA-56-7580	Bronchus and lung		Not Reported	38.0		white	male	not hispanic or latino	Alive	84.0	-30740.0	1927.0		Bronchus and lung	TCGA-LUSC	Squamous Cell Neoplasms	Lung Squamous Cell Carcinoma	TCGA	8e4a06a8-eb03-529f-b849-a1fd908c9962	56	International Genomics Consortium	Lung squamous cell carcinoma	IGC																No	Stage IB	0.0	not reported	Lower lobe, lung	925.0	30740.0
TCGA-56-7580-11A	cf9d5813-da70-4d7f-8185-d29d1b86b578	Squamous Cell Neoplasms	cf9d5813-da70-4d7f-8185-d29d1b86b578	TCGA-56-7580	Bronchus and lung		Not Reported	38.0		white	male	not hispanic or latino	Alive	84.0	-30740.0	1927.0		Bronchus and lung	TCGA-LUSC	Squamous Cell Neoplasms	Lung Squamous Cell Carcinoma	TCGA	8e4a06a8-eb03-529f-b849-a1fd908c9962	56	International Genomics Consortium	Lung squamous cell carcinoma	IGC																No	Stage IB	0.0	not reported	Lower lobe, lung	925.0	30740.0
TCGA-96-8170-01A	3602e21d-0c65-43a9-ab8d-95bbf20ceba7	Squamous Cell Neoplasms	3602e21d-0c65-43a9-ab8d-95bbf20ceba7	TCGA-96-8170	Bronchus and lung	2.73972602739726	Not Reported	50.0	50.0	white	female	not hispanic or latino	Alive	75.0	-27558.0	1936.0		Bronchus and lung	TCGA-LUSC	Squamous Cell Neoplasms	Lung Squamous Cell Carcinoma	TCGA	419bc7b9-8986-5980-a77f-dcd89ec95277	96	Washington University - NYU	Lung squamous cell carcinoma	IGC																No	Stage IIA	0.0	not reported	Lower lobe, lung	531.0	27558.0
TCGA-56-7222-11A	3768cf73-e389-449a-bde3-29eb20c9e249	Squamous Cell Neoplasms	3768cf73-e389-449a-bde3-29eb20c9e249	TCGA-56-7222	Bronchus and lung	1.2602739726027397	Not Reported		23.0	white	male	not hispanic or latino	Dead	60.0	-22097.0	1951.0		Bronchus and lung	TCGA-LUSC	Squamous Cell Neoplasms	Lung Squamous Cell Carcinoma	TCGA	8e4a06a8-eb03-529f-b849-a1fd908c9962	56	International Genomics Consortium	Lung squamous cell carcinoma	IGC	562.0															No	Stage IB	0.0	not reported	Upper lobe, lung	13.0	22097.0
TCGA-56-7222-01A	3768cf73-e389-449a-bde3-29eb20c9e249	Squamous Cell Neoplasms	3768cf73-e389-449a-bde3-29eb20c9e249	TCGA-56-7222	Bronchus and lung	1.2602739726027397	Not Reported		23.0	white	male	not hispanic or latino	Dead	60.0	-22097.0	1951.0		Bronchus and lung	TCGA-LUSC	Squamous Cell Neoplasms	Lung Squamous Cell Carcinoma	TCGA	8e4a06a8-eb03-529f-b849-a1fd908c9962	56	International Genomics Consortium	Lung squamous cell carcinoma	IGC	562.0															No	Stage IB	0.0	not reported	Upper lobe, lung	13.0	22097.0
TCGA-66-2770-01A	f1b357e4-d67a-42c9-b0b7-12f69fa3da58	Squamous Cell Neoplasms	f1b357e4-d67a-42c9-b0b7-12f69fa3da58	TCGA-66-2770	Bronchus and lung	1.36986301369863	Not Reported	25.0	25.0	not reported	male	not reported	Alive	79.0	-28945.0	1928.0		Bronchus and lung	TCGA-LUSC	Squamous Cell Neoplasms	Lung Squamous Cell Carcinoma	TCGA	b690fe6e-02db-59f1-a336-274614bb4740	66	Indivumed	Lung squamous cell carcinoma	IGC																No	Stage IB	0.0	not reported	Lower lobe, lung	700.0	28945.0
TCGA-22-4596-01A	d4608593-20cb-4b53-b037-39aa8ddd05b7	Squamous Cell Neoplasms	d4608593-20cb-4b53-b037-39aa8ddd05b7	TCGA-22-4596	Bronchus and lung	2.191780821917808	Not Reported	40.0	40.0	white	female	not reported	Dead	69.0	-25448.0	1933.0	2002.0	Bronchus and lung	TCGA-LUSC	Squamous Cell Neoplasms	Lung Squamous Cell Carcinoma	TCGA	dbca60ac-8dfb-5b9e-abdc-dc6f3dd1a18c	22	Mayo Clinic - Rochester	Lung squamous cell carcinoma	IGC	17.0															No	Stage IB	0.0	not reported	Upper lobe, lung	17.0	25448.0
TCGA-77-7142-01A	37a0ab12-44af-4815-b7cc-961d44851470	Squamous Cell Neoplasms	37a0ab12-44af-4815-b7cc-961d44851470	TCGA-77-7142	Bronchus and lung	2.8767123287671232	Not Reported	45.0	52.5	white	female	not reported	Alive	59.0	-21796.0	1948.0		Bronchus and lung	TCGA-LUSC	Squamous Cell Neoplasms	Lung Squamous Cell Carcinoma	TCGA	9677780c-46d3-5efd-ab87-e563075cc9e0	77	Prince Charles Hospital	Lung squamous cell carcinoma	IGC																No	Stage IB	0.0	not reported	Upper lobe, lung	2227.0	21796.0
TCGA-77-7142-11A	37a0ab12-44af-4815-b7cc-961d44851470	Squamous Cell Neoplasms	37a0ab12-44af-4815-b7cc-961d44851470	TCGA-77-7142	Bronchus and lung	2.8767123287671232	Not Reported	45.0	52.5	white	female	not reported	Alive	59.0	-21796.0	1948.0		Bronchus and lung	TCGA-LUSC	Squamous Cell Neoplasms	Lung Squamous Cell Carcinoma	TCGA	9677780c-46d3-5efd-ab87-e563075cc9e0	77	Prince Charles Hospital	Lung squamous cell carcinoma	IGC																No	Stage IB	0.0	not reported	Upper lobe, lung	2227.0	21796.0
TCGA-60-2726-01A	3d1f4059-2220-45b4-a4d2-b14f76cec96a	Squamous Cell Neoplasms	3d1f4059-2220-45b4-a4d2-b14f76cec96a	TCGA-60-2726	Bronchus and lung	2.3013698630136985	Not Reported	42.0	42.0	white	male	not hispanic or latino	Dead	56.0	-20618.0	1953.0	2009.0	Bronchus and lung	TCGA-LUSC	Squamous Cell Neoplasms	Lung Squamous Cell Carcinoma	TCGA	348d70e4-5094-5c2b-8056-1d075d4fe23d	60	Roswell Park	Lung squamous cell carcinoma	IGC	358.0															No	Stage IIA	0.0	not reported	Middle lobe, lung	358.0	20618.0
TCGA-66-2790-01A	ede3e359-bc49-4899-abe5-92dc65588286	Squamous Cell Neoplasms	ede3e359-bc49-4899-abe5-92dc65588286	TCGA-66-2790	Bronchus and lung	3.1232876712328768	Not Reported	57.0	57.0	not reported	male	not reported	Alive	72.0	-26420.0	1936.0		Bronchus and lung	TCGA-LUSC	Squamous Cell Neoplasms	Lung Squamous Cell Carcinoma	TCGA	b690fe6e-02db-59f1-a336-274614bb4740	66	Indivumed	Lung squamous cell carcinoma	IGC																No	Stage IIB	0.0	not reported	Upper lobe, lung	699.0	26420.0
TCGA-66-2790-11A	ede3e359-bc49-4899-abe5-92dc65588286	Squamous Cell Neoplasms	ede3e359-bc49-4899-abe5-92dc65588286	TCGA-66-2790	Bronchus and lung	3.1232876712328768	Not Reported	57.0	57.0	not reported	male	not reported	Alive	72.0	-26420.0	1936.0		Bronchus and lung	TCGA-LUSC	Squamous Cell Neoplasms	Lung Squamous Cell Carcinoma	TCGA	b690fe6e-02db-59f1-a336-274614bb4740	66	Indivumed	Lung squamous cell carcinoma	IGC																No	Stage IIB	0.0	not reported	Upper lobe, lung	699.0	26420.0
TCGA-22-5480-01A	396932ab-c4b3-4526-9201-9222f5f062a5	Squamous Cell Neoplasms	396932ab-c4b3-4526-9201-9222f5f062a5	TCGA-22-5480	Bronchus and lung	2.73972602739726	Not Reported	50.0	50.0	white	female	not hispanic or latino	Dead	66.0	-24245.0	1936.0	2007.0	Bronchus and lung	TCGA-LUSC	Squamous Cell Neoplasms	Lung Squamous Cell Carcinoma	TCGA	dbca60ac-8dfb-5b9e-abdc-dc6f3dd1a18c	22	Mayo Clinic - Rochester	Lung squamous cell carcinoma	IGC	2170.0															No	Stage IA	0.0	not reported	Upper lobe, lung	2170.0	24245.0
TCGA-22-5480-11A	396932ab-c4b3-4526-9201-9222f5f062a5	Squamous Cell Neoplasms	396932ab-c4b3-4526-9201-9222f5f062a5	TCGA-22-5480	Bronchus and lung	2.73972602739726	Not Reported	50.0	50.0	white	female	not hispanic or latino	Dead	66.0	-24245.0	1936.0	2007.0	Bronchus and lung	TCGA-LUSC	Squamous Cell Neoplasms	Lung Squamous Cell Carcinoma	TCGA	dbca60ac-8dfb-5b9e-abdc-dc6f3dd1a18c	22	Mayo Clinic - Rochester	Lung squamous cell carcinoma	IGC	2170.0															No	Stage IA	0.0	not reported	Upper lobe, lung	2170.0	24245.0
TCGA-66-2737-11A	3d6a027b-dfda-42b3-9323-407e42cf6d10	Squamous Cell Neoplasms	3d6a027b-dfda-42b3-9323-407e42cf6d10	TCGA-66-2737	Bronchus and lung	2.191780821917808	Not Reported	20.0	40.0	not reported	male	not reported	Alive	72.0	-26390.0	1933.0		Bronchus and lung	TCGA-LUSC	Squamous Cell Neoplasms	Lung Squamous Cell Carcinoma	TCGA	b690fe6e-02db-59f1-a336-274614bb4740	66	Indivumed	Lung squamous cell carcinoma	IGC																No	Stage IIB	0.0	not reported	Middle lobe, lung	61.0	26390.0
TCGA-66-2737-01A	3d6a027b-dfda-42b3-9323-407e42cf6d10	Squamous Cell Neoplasms	3d6a027b-dfda-42b3-9323-407e42cf6d10	TCGA-66-2737	Bronchus and lung	2.191780821917808	Not Reported	20.0	40.0	not reported	male	not reported	Alive	72.0	-26390.0	1933.0		Bronchus and lung	TCGA-LUSC	Squamous Cell Neoplasms	Lung Squamous Cell Carcinoma	TCGA	b690fe6e-02db-59f1-a336-274614bb4740	66	Indivumed	Lung squamous cell carcinoma	IGC																No	Stage IIB	0.0	not reported	Middle lobe, lung	61.0	26390.0
TCGA-58-8388-01A	5489b76d-68d9-48c3-8961-4a147bb23216	Squamous Cell Neoplasms	5489b76d-68d9-48c3-8961-4a147bb23216	TCGA-58-8388	Bronchus and lung	4.383561643835616	Not Reported		80.0	white	male	not hispanic or latino	Dead	60.0	-21949.0	1950.0		Bronchus and lung	TCGA-LUSC	Squamous Cell Neoplasms	Lung Squamous Cell Carcinoma	TCGA	06bb6bab-c19e-5af3-ab6a-b5bc6ff5d6ec	58	Thoraxklinik at University Hospital Heidelberg	Lung squamous cell carcinoma	IGC	412.0															No	Stage IB	0.0	not reported	Upper lobe, lung	378.0	21949.0
TCGA-39-5036-11A	3ebd3dcd-b4f1-449c-8b2f-86f90643676b	Squamous Cell Neoplasms	3ebd3dcd-b4f1-449c-8b2f-86f90643676b	TCGA-39-5036	Bronchus and lung	3.452054794520548	Not Reported	43.0	63.0	white	male	not reported	Alive	73.0	-26963.0	1934.0		Bronchus and lung	TCGA-LUSC	Squamous Cell Neoplasms	Lung Squamous Cell Carcinoma	TCGA	59baeb21-8167-5588-aa76-0355aa2d25e5	39	MSKCC	Lung squamous cell carcinoma	IGC																No	Stage IB	0.0	not reported	Upper lobe, lung	2165.0	26963.0
TCGA-39-5036-01A	3ebd3dcd-b4f1-449c-8b2f-86f90643676b	Squamous Cell Neoplasms	3ebd3dcd-b4f1-449c-8b2f-86f90643676b	TCGA-39-5036	Bronchus and lung	3.452054794520548	Not Reported	43.0	63.0	white	male	not reported	Alive	73.0	-26963.0	1934.0		Bronchus and lung	TCGA-LUSC	Squamous Cell Neoplasms	Lung Squamous Cell Carcinoma	TCGA	59baeb21-8167-5588-aa76-0355aa2d25e5	39	MSKCC	Lung squamous cell carcinoma	IGC																No	Stage IB	0.0	not reported	Upper lobe, lung	2165.0	26963.0
TCGA-63-A5MB-01A	9b07ef0c-1329-4341-a5a4-42abe7a6737c	Squamous Cell Neoplasms	9b07ef0c-1329-4341-a5a4-42abe7a6737c	TCGA-63-A5MB	Bronchus and lung	1.36986301369863	Not Reported		25.0	not reported	male	not reported	Alive	62.0	-22930.0			Bronchus and lung	TCGA-LUSC	Squamous Cell Neoplasms	Lung Squamous Cell Carcinoma	TCGA	e4946ca2-fbdf-59f0-b982-f45bda575bd9	63	Ontario Institute for Cancer Research	Lung squamous cell carcinoma	IGC																No	Stage IB		not reported	Upper lobe, lung	3123.0	22930.0
TCGA-85-A4QR-01A	06b70dee-14d2-45c7-b6f0-4d1d29c575ea	Squamous Cell Neoplasms	06b70dee-14d2-45c7-b6f0-4d1d29c575ea	TCGA-85-A4QR	Bronchus and lung	2.73972602739726	Not Reported	50.0	50.0	white	male	not hispanic or latino	Alive	67.0	-24756.0	1945.0		Bronchus and lung	TCGA-LUSC	Squamous Cell Neoplasms	Lung Squamous Cell Carcinoma	TCGA	a2221e89-1afd-56f8-a1ec-aed4bf38041d	85	Asterand	Lung squamous cell carcinoma	IGC																No	Stage IB	0.0	not reported	Upper lobe, lung	600.0	24756.0
TCGA-43-6647-01A	40e928e8-bedd-4b86-81bc-b581bfc897d4	Squamous Cell Neoplasms	40e928e8-bedd-4b86-81bc-b581bfc897d4	TCGA-43-6647	Bronchus and lung	1.9726027397260273	Not Reported	36.0	36.0	white	female	not hispanic or latino	Alive	69.0	-25378.0	1941.0		Bronchus and lung	TCGA-LUSC	Squamous Cell Neoplasms	Lung Squamous Cell Carcinoma	TCGA	5578c76a-a8ab-50a7-bd34-6c6c89408a73	43	Christiana Healthcare	Lung squamous cell carcinoma	IGC																No	Stage IIB	0.0	not reported	Lower lobe, lung	757.0	25378.0
TCGA-43-6647-11A	40e928e8-bedd-4b86-81bc-b581bfc897d4	Squamous Cell Neoplasms	40e928e8-bedd-4b86-81bc-b581bfc897d4	TCGA-43-6647	Bronchus and lung	1.9726027397260273	Not Reported	36.0	36.0	white	female	not hispanic or latino	Alive	69.0	-25378.0	1941.0		Bronchus and lung	TCGA-LUSC	Squamous Cell Neoplasms	Lung Squamous Cell Carcinoma	TCGA	5578c76a-a8ab-50a7-bd34-6c6c89408a73	43	Christiana Healthcare	Lung squamous cell carcinoma	IGC																No	Stage IIB	0.0	not reported	Lower lobe, lung	757.0	25378.0
TCGA-NC-A5HG-01A	c179d6b1-6182-48b8-a376-3133e0dec278	Squamous Cell Neoplasms	c179d6b1-6182-48b8-a376-3133e0dec278	TCGA-NC-A5HG	Bronchus and lung	4.383561643835616	Not Reported	40.0	80.0	white	male	not reported	Alive	59.0	-21608.0	1950.0		Bronchus and lung	TCGA-LUSC	Squamous Cell Neoplasms	Lung Squamous Cell Carcinoma	TCGA	c5978d62-22d8-5027-adfa-0b50c7c5b6a3	NC	Washington University - CHUV	Lung squamous cell carcinoma	NCH																No	Stage IIIA	0.0	not reported	Lower lobe, lung	1963.0	21608.0
TCGA-NC-A5HO-01A	42f86ec9-85a0-4015-990c-be445f532197	Squamous Cell Neoplasms	42f86ec9-85a0-4015-990c-be445f532197	TCGA-NC-A5HO	Bronchus and lung	1.643835616438356	Not Reported		30.0	white	female	not reported	Alive	70.0	-25694.0	1941.0		Bronchus and lung	TCGA-LUSC	Squamous Cell Neoplasms	Lung Squamous Cell Carcinoma	TCGA	c5978d62-22d8-5027-adfa-0b50c7c5b6a3	NC	Washington University - CHUV	Lung squamous cell carcinoma	NCH																No	Stage IIIA	0.0	not reported	Upper lobe, lung	1336.0	25694.0
TCGA-68-8251-01A	d484c95f-5128-4239-a6e5-1496de39ba4b	Squamous Cell Neoplasms	d484c95f-5128-4239-a6e5-1496de39ba4b	TCGA-68-8251	Bronchus and lung	2.8493150684931505	Not Reported	35.0	52.0	white	male	hispanic or latino	Alive	78.0	-28739.0	1934.0		Bronchus and lung	TCGA-LUSC	Squamous Cell Neoplasms	Lung Squamous Cell Carcinoma	TCGA	786de6e3-2652-5496-a818-ca3ce45d6af2	68	Washington University - Cleveland Clinic	Lung squamous cell carcinoma	IGC																No	Stage IB	0.0	not reported	Upper lobe, lung	406.0	28739.0
TCGA-58-8392-01A	45aa07c3-cea4-456e-8000-b4572a2163a8	Squamous Cell Neoplasms	45aa07c3-cea4-456e-8000-b4572a2163a8	TCGA-58-8392	Bronchus and lung	4.383561643835616	Not Reported		80.0	white	male	not hispanic or latino	Dead	70.0	-25710.0	1940.0	2011.0	Bronchus and lung	TCGA-LUSC	Squamous Cell Neoplasms	Lung Squamous Cell Carcinoma	TCGA	06bb6bab-c19e-5af3-ab6a-b5bc6ff5d6ec	58	Thoraxklinik at University Hospital Heidelberg	Lung squamous cell carcinoma	IGC	501.0															No	Stage IB	0.0	not reported	Upper lobe, lung		25710.0
TCGA-77-8140-01A	463e921c-ec20-4263-ad24-bdc2d56edb56	Squamous Cell Neoplasms	463e921c-ec20-4263-ad24-bdc2d56edb56	TCGA-77-8140	Bronchus and lung	4.273972602739726	Not Reported	39.0	78.0	not reported	female	not reported	Dead	66.0	-24415.0	1937.0	2003.0	Bronchus and lung	TCGA-LUSC	Squamous Cell Neoplasms	Lung Squamous Cell Carcinoma	TCGA	9677780c-46d3-5efd-ab87-e563075cc9e0	77	Prince Charles Hospital	Lung squamous cell carcinoma	IGC	351.0															No	Stage IIB	0.0	not reported	Lower lobe, lung		24415.0
TCGA-33-4587-11A	46cc3a2b-91c9-4a74-8989-992585634b87	Squamous Cell Neoplasms	46cc3a2b-91c9-4a74-8989-992585634b87	TCGA-33-4587	Bronchus and lung		Not Reported	33.0		white	female	not hispanic or latino	Dead	63.0	-23062.0	1940.0	2007.0	Bronchus and lung	TCGA-LUSC	Squamous Cell Neoplasms	Lung Squamous Cell Carcinoma	TCGA	7d6f4d7e-1842-5ef9-bba6-53fa85273a9d	33	Johns Hopkins	Lung squamous cell carcinoma	IGC	1656.0															No	Stage IB	0.0	not reported	Middle lobe, lung		23062.0
TCGA-33-4587-01A	46cc3a2b-91c9-4a74-8989-992585634b87	Squamous Cell Neoplasms	46cc3a2b-91c9-4a74-8989-992585634b87	TCGA-33-4587	Bronchus and lung		Not Reported	33.0		white	female	not hispanic or latino	Dead	63.0	-23062.0	1940.0	2007.0	Bronchus and lung	TCGA-LUSC	Squamous Cell Neoplasms	Lung Squamous Cell Carcinoma	TCGA	7d6f4d7e-1842-5ef9-bba6-53fa85273a9d	33	Johns Hopkins	Lung squamous cell carcinoma	IGC	1656.0															No	Stage IB	0.0	not reported	Middle lobe, lung		23062.0
TCGA-NC-A5HR-01A	169b32f1-4371-464c-ac94-22b7d7389403	Squamous Cell Neoplasms	169b32f1-4371-464c-ac94-22b7d7389403	TCGA-NC-A5HR	Bronchus and lung	1.917808219178082	Not Reported		35.0	white	female	not reported	Alive	75.0	-27629.0	1936.0		Bronchus and lung	TCGA-LUSC	Squamous Cell Neoplasms	Lung Squamous Cell Carcinoma	TCGA	c5978d62-22d8-5027-adfa-0b50c7c5b6a3	NC	Washington University - CHUV	Lung squamous cell carcinoma	NCH																No	Stage IIA	0.0	not reported	Lower lobe, lung	1244.0	27629.0
TCGA-22-4609-01A	47cbb242-a356-43ba-95c3-0b0c9ef90fbf	Squamous Cell Neoplasms	47cbb242-a356-43ba-95c3-0b0c9ef90fbf	TCGA-22-4609	Bronchus and lung	4.219178082191781	Not Reported		77.0	white	male	not reported	Dead	81.0	-29844.0	1922.0	2003.0	Bronchus and lung	TCGA-LUSC	Squamous Cell Neoplasms	Lung Squamous Cell Carcinoma	TCGA	dbca60ac-8dfb-5b9e-abdc-dc6f3dd1a18c	22	Mayo Clinic - Rochester	Lung squamous cell carcinoma	IGC	291.0															No	Stage IA	0.0	not reported	Upper lobe, lung		29844.0
TCGA-22-4609-11A	47cbb242-a356-43ba-95c3-0b0c9ef90fbf	Squamous Cell Neoplasms	47cbb242-a356-43ba-95c3-0b0c9ef90fbf	TCGA-22-4609	Bronchus and lung	4.219178082191781	Not Reported		77.0	white	male	not reported	Dead	81.0	-29844.0	1922.0	2003.0	Bronchus and lung	TCGA-LUSC	Squamous Cell Neoplasms	Lung Squamous Cell Carcinoma	TCGA	dbca60ac-8dfb-5b9e-abdc-dc6f3dd1a18c	22	Mayo Clinic - Rochester	Lung squamous cell carcinoma	IGC	291.0															No	Stage IA	0.0	not reported	Upper lobe, lung		29844.0
TCGA-NC-A5HP-01A	4a95ce25-d06a-499d-b7ee-aff5ee94d4f1	Squamous Cell Neoplasms	4a95ce25-d06a-499d-b7ee-aff5ee94d4f1	TCGA-NC-A5HP	Bronchus and lung	2.73972602739726	Not Reported		50.0	white	male	not reported	Dead	69.0	-25286.0	1942.0		Bronchus and lung	TCGA-LUSC	Squamous Cell Neoplasms	Lung Squamous Cell Carcinoma	TCGA	c5978d62-22d8-5027-adfa-0b50c7c5b6a3	NC	Washington University - CHUV	Lung squamous cell carcinoma	NCH	770.0															No	Stage IV	0.0	not reported	Upper lobe, lung	730.0	25286.0
TCGA-63-7020-01A	2d25094f-dc1f-4013-bc6b-54c64a666faa	Squamous Cell Neoplasms	2d25094f-dc1f-4013-bc6b-54c64a666faa	TCGA-63-7020	Bronchus and lung	2.73972602739726	Not Reported	53.0	50.0	not reported	male	not reported	Alive					Bronchus and lung	TCGA-LUSC	Squamous Cell Neoplasms	Lung Squamous Cell Carcinoma	TCGA	e4946ca2-fbdf-59f0-b982-f45bda575bd9	63	Ontario Institute for Cancer Research	Lung squamous cell carcinoma	IGC																No	Stage IA		not reported	Upper lobe, lung	2133.0
TCGA-NC-A5HQ-01A	4b185183-7e94-4aab-b19d-6a2e48b85a5d	Squamous Cell Neoplasms	4b185183-7e94-4aab-b19d-6a2e48b85a5d	TCGA-NC-A5HQ	Bronchus and lung		Not Reported			white	male	not reported	Dead	70.0	-25781.0	1941.0	2012.0	Bronchus and lung	TCGA-LUSC	Squamous Cell Neoplasms	Lung Squamous Cell Carcinoma	TCGA	c5978d62-22d8-5027-adfa-0b50c7c5b6a3	NC	Washington University - CHUV	Lung squamous cell carcinoma	NCH	448.0															No	Stage IIIA	0.0	not reported	Middle lobe, lung		25781.0
TCGA-18-4086-01A	4c806d29-1674-4542-9f30-5c9a0fc184c4	Squamous Cell Neoplasms	4c806d29-1674-4542-9f30-5c9a0fc184c4	TCGA-18-4086	Bronchus and lung	1.643835616438356	Not Reported		30.0	not reported	male	not reported	Dead	64.0	-23731.0	1945.0	2009.0	Bronchus and lung	TCGA-LUSC	Squamous Cell Neoplasms	Lung Squamous Cell Carcinoma	TCGA	a3bac7ea-630d-57e3-9de7-cc94f627ef17	18	Princess Margaret Hospital (Canada)	Lung squamous cell carcinoma	IGC	85.0															No	Stage IB	0.0	not reported	Lower lobe, lung		23731.0
TCGA-85-A4JC-01A	4cdac0cf-6598-4d33-92e6-730fbdc88a61	Squamous Cell Neoplasms	4cdac0cf-6598-4d33-92e6-730fbdc88a61	TCGA-85-A4JC	Bronchus and lung	1.36986301369863	Not Reported		25.0	white	male	not hispanic or latino	Dead	84.0	-30942.0	1928.0		Bronchus and lung	TCGA-LUSC	Squamous Cell Neoplasms	Lung Squamous Cell Carcinoma	TCGA	a2221e89-1afd-56f8-a1ec-aed4bf38041d	85	Asterand	Lung squamous cell carcinoma	IGC	604.0															No	Stage IIA	0.0	not reported	Upper lobe, lung	455.0	30942.0
TCGA-66-2734-11A	12bd70f5-2542-48cb-b296-ae9241b38f7f	Squamous Cell Neoplasms	12bd70f5-2542-48cb-b296-ae9241b38f7f	TCGA-66-2734	Bronchus and lung	2.191780821917808	Not Reported	40.0	40.0	not reported	female	not reported	Alive	62.0	-22919.0	1943.0		Bronchus and lung	TCGA-LUSC	Squamous Cell Neoplasms	Lung Squamous Cell Carcinoma	TCGA	b690fe6e-02db-59f1-a336-274614bb4740	66	Indivumed	Lung squamous cell carcinoma	IGC																No	Stage IB	0.0	not reported	Lower lobe, lung	1311.0	22919.0
TCGA-66-2734-01A	12bd70f5-2542-48cb-b296-ae9241b38f7f	Squamous Cell Neoplasms	12bd70f5-2542-48cb-b296-ae9241b38f7f	TCGA-66-2734	Bronchus and lung	2.191780821917808	Not Reported	40.0	40.0	not reported	female	not reported	Alive	62.0	-22919.0	1943.0		Bronchus and lung	TCGA-LUSC	Squamous Cell Neoplasms	Lung Squamous Cell Carcinoma	TCGA	b690fe6e-02db-59f1-a336-274614bb4740	66	Indivumed	Lung squamous cell carcinoma	IGC																No	Stage IB	0.0	not reported	Lower lobe, lung	1311.0	22919.0
TCGA-60-2707-01A	4d687740-96ca-4d78-8c78-1a2024ce6b6c	Squamous Cell Neoplasms	4d687740-96ca-4d78-8c78-1a2024ce6b6c	TCGA-60-2707	Bronchus and lung	2.684931506849315	Not Reported	33.0	49.0	not reported	male	hispanic or latino	Dead	70.0	-25758.0	1933.0	2004.0	Bronchus and lung	TCGA-LUSC	Squamous Cell Neoplasms	Lung Squamous Cell Carcinoma	TCGA	348d70e4-5094-5c2b-8056-1d075d4fe23d	60	Roswell Park	Lung squamous cell carcinoma	IGC	667.0															No	Stage IB	0.0	not reported	Upper lobe, lung		25758.0
TCGA-77-7141-01A	5144fc75-b89e-47d8-96b4-aadd3f0da4e5	Squamous Cell Neoplasms	5144fc75-b89e-47d8-96b4-aadd3f0da4e5	TCGA-77-7141	Bronchus and lung	3.835616438356164	Not Reported	35.0	70.0	white	male	not reported	Alive	64.0	-23584.0	1939.0		Bronchus and lung	TCGA-LUSC	Squamous Cell Neoplasms	Lung Squamous Cell Carcinoma	TCGA	9677780c-46d3-5efd-ab87-e563075cc9e0	77	Prince Charles Hospital	Lung squamous cell carcinoma	IGC																No	Stage IB	0.0	not reported	Upper lobe, lung	15.0	23584.0
TCGA-33-AASI-01A	55bafaad-323b-4b92-813e-52d18d70fc3e	Squamous Cell Neoplasms	55bafaad-323b-4b92-813e-52d18d70fc3e	TCGA-33-AASI	Bronchus and lung	3.287671232876712	Not Reported		60.0	black or african american	female	not hispanic or latino	Dead	65.0	-23965.0	1943.0	2011.0	Bronchus and lung	TCGA-LUSC	Squamous Cell Neoplasms	Lung Squamous Cell Carcinoma	TCGA	7d6f4d7e-1842-5ef9-bba6-53fa85273a9d	33	Johns Hopkins	Lung squamous cell carcinoma	IGC	1344.0															No	Stage IIB	0.0	not reported	Lower lobe, lung		23965.0
TCGA-63-A5MH-01A	51f0b1cb-4315-4acd-a9c1-5353e0ff9d46	Squamous Cell Neoplasms	51f0b1cb-4315-4acd-a9c1-5353e0ff9d46	TCGA-63-A5MH	Bronchus and lung	1.917808219178082	Not Reported		35.0	not reported	male	not reported	Alive	68.0	-25159.0			Bronchus and lung	TCGA-LUSC	Squamous Cell Neoplasms	Lung Squamous Cell Carcinoma	TCGA	e4946ca2-fbdf-59f0-b982-f45bda575bd9	63	Ontario Institute for Cancer Research	Lung squamous cell carcinoma	IGC																Yes	Stage IA		not reported	Lower lobe, lung	2026.0	25159.0
TCGA-21-1071-01A	d87e30a3-1b5a-41cf-bafe-27914a01c8d9	Squamous Cell Neoplasms	d87e30a3-1b5a-41cf-bafe-27914a01c8d9	TCGA-21-1071	Bronchus and lung	4.931506849315069	Not Reported		90.0	white	male	not hispanic or latino	Dead	67.0	-24515.0	1934.0	2004.0	Bronchus and lung	TCGA-LUSC	Squamous Cell Neoplasms	Lung Squamous Cell Carcinoma	TCGA	ade92dec-e8af-5751-899e-eb49344a039b	21	Fox Chase Cancer Center	Lung squamous cell carcinoma	IGC	1426.0															No	Stage IB	0.0	not reported	Upper lobe, lung	1426.0	24515.0
TCGA-77-8154-01A	569691a3-15b4-4b1c-b8b7-b3ad17d0996e	Squamous Cell Neoplasms	569691a3-15b4-4b1c-b8b7-b3ad17d0996e	TCGA-77-8154	Bronchus and lung	2.191780821917808	Not Reported	40.0	40.0	not reported	male	not reported	Alive	67.0	-24640.0	1941.0		Bronchus and lung	TCGA-LUSC	Squamous Cell Neoplasms	Lung Squamous Cell Carcinoma	TCGA	9677780c-46d3-5efd-ab87-e563075cc9e0	77	Prince Charles Hospital	Lung squamous cell carcinoma	IGC																No	Stage IA	0.0	not reported	Lower lobe, lung	1841.0	24640.0
TCGA-39-5011-01A	5845fe49-f2cc-436b-9ec8-65e775eae111	Squamous Cell Neoplasms	5845fe49-f2cc-436b-9ec8-65e775eae111	TCGA-39-5011	Bronchus and lung	2.4657534246575343	Not Reported		45.0	white	female	not hispanic or latino	Alive	70.0	-25788.0	1932.0		Bronchus and lung	TCGA-LUSC	Squamous Cell Neoplasms	Lung Squamous Cell Carcinoma	TCGA	59baeb21-8167-5588-aa76-0355aa2d25e5	39	MSKCC	Lung squamous cell carcinoma	IGC																No	Stage IA	0.0	not reported	Lung, NOS	4053.0	25788.0
TCGA-39-5011-11A	5845fe49-f2cc-436b-9ec8-65e775eae111	Squamous Cell Neoplasms	5845fe49-f2cc-436b-9ec8-65e775eae111	TCGA-39-5011	Bronchus and lung	2.4657534246575343	Not Reported		45.0	white	female	not hispanic or latino	Alive	70.0	-25788.0	1932.0		Bronchus and lung	TCGA-LUSC	Squamous Cell Neoplasms	Lung Squamous Cell Carcinoma	TCGA	59baeb21-8167-5588-aa76-0355aa2d25e5	39	MSKCC	Lung squamous cell carcinoma	IGC																No	Stage IA	0.0	not reported	Lung, NOS	4053.0	25788.0
TCGA-60-2719-01A	585e6487-b0a3-4828-8a06-46bee01dff74	Squamous Cell Neoplasms	585e6487-b0a3-4828-8a06-46bee01dff74	TCGA-60-2719	Bronchus and lung	0.3835616438356164	Not Reported	28.0	7.0	white	female	not hispanic or latino	Alive	83.0	-30379.0	1924.0		Bronchus and lung	TCGA-LUSC	Squamous Cell Neoplasms	Lung Squamous Cell Carcinoma	TCGA	348d70e4-5094-5c2b-8056-1d075d4fe23d	60	Roswell Park	Lung squamous cell carcinoma	IGC																No	Stage IB	0.0	not reported	Lung, NOS	1297.0	30379.0
TCGA-43-2581-01A	ad112acb-d241-48a0-8e48-d69cdc3feba8	Squamous Cell Neoplasms	ad112acb-d241-48a0-8e48-d69cdc3feba8	TCGA-43-2581	Bronchus and lung	1.643835616438356	Not Reported		30.0	white	female	not hispanic or latino	Alive	47.0	-17447.0	1962.0		Bronchus and lung	TCGA-LUSC	Squamous Cell Neoplasms	Lung Squamous Cell Carcinoma	TCGA	5578c76a-a8ab-50a7-bd34-6c6c89408a73	43	Christiana Healthcare	Lung squamous cell carcinoma	IGC																No	Stage IIIA	0.0	not reported	Upper lobe, lung	1176.0	17447.0
TCGA-66-2800-01A	4fbf2497-0774-4599-8c90-1961612b8e3a	Squamous Cell Neoplasms	4fbf2497-0774-4599-8c90-1961612b8e3a	TCGA-66-2800	Bronchus and lung	4.109589041095891	Not Reported	50.0	75.0	not reported	male	not reported	Alive	70.0	-25810.0	1934.0		Bronchus and lung	TCGA-LUSC	Squamous Cell Neoplasms	Lung Squamous Cell Carcinoma	TCGA	b690fe6e-02db-59f1-a336-274614bb4740	66	Indivumed	Lung squamous cell carcinoma	IGC																No	Stage IIIB	0.0	not reported	Upper lobe, lung	1492.0	25810.0
TCGA-NK-A5CX-01A	5b3cb83b-cfde-42dc-a6ec-0127bd0e6685	Squamous Cell Neoplasms	5b3cb83b-cfde-42dc-a6ec-0127bd0e6685	TCGA-NK-A5CX	Bronchus and lung	2.191780821917808	Not Reported		40.0	white	male	not hispanic or latino	Alive	73.0	-26879.0	1938.0		Bronchus and lung	TCGA-LUSC	Squamous Cell Neoplasms	Lung Squamous Cell Carcinoma	TCGA	eb317fbb-14b3-59cd-a99e-6493f0965eef	NK	Washington University - Rush University	Lung squamous cell carcinoma	NCH																No	Stage IIA	0.0	not reported	Lower lobe, lung	111.0	26879.0
TCGA-NC-A5HF-01A	5b6c3188-5d33-4473-bdd4-0cb9671e9047	Squamous Cell Neoplasms	5b6c3188-5d33-4473-bdd4-0cb9671e9047	TCGA-NC-A5HF	Bronchus and lung		Not Reported			white	male	not reported	Dead	74.0	-27038.0	1934.0	2008.0	Bronchus and lung	TCGA-LUSC	Squamous Cell Neoplasms	Lung Squamous Cell Carcinoma	TCGA	c5978d62-22d8-5027-adfa-0b50c7c5b6a3	NC	Washington University - CHUV	Lung squamous cell carcinoma	NCH	138.0															No	Stage IIIB	0.0	not reported	Lower lobe, lung		27038.0
TCGA-63-6202-01A	e171b02c-da2f-4452-a100-9ed989e73276	Squamous Cell Neoplasms	e171b02c-da2f-4452-a100-9ed989e73276	TCGA-63-6202	Bronchus and lung	1.917808219178082	Not Reported	35.0	35.0	not reported	male	not reported	Alive					Bronchus and lung	TCGA-LUSC	Squamous Cell Neoplasms	Lung Squamous Cell Carcinoma	TCGA	e4946ca2-fbdf-59f0-b982-f45bda575bd9	63	Ontario Institute for Cancer Research	Lung squamous cell carcinoma	IGC																No	Stage IIA		not reported	Upper lobe, lung	1602.0
TCGA-85-8580-01A	6205bb0d-f5ad-4181-a62b-5cb21415ff8e	Squamous Cell Neoplasms	6205bb0d-f5ad-4181-a62b-5cb21415ff8e	TCGA-85-8580	Bronchus and lung	2.0821917808219177	Not Reported	38.0	38.0	white	female	not hispanic or latino	Alive	52.0	-19301.0	1960.0		Bronchus and lung	TCGA-LUSC	Squamous Cell Neoplasms	Lung Squamous Cell Carcinoma	TCGA	a2221e89-1afd-56f8-a1ec-aed4bf38041d	85	Asterand	Lung squamous cell carcinoma	IGC																No	Stage IB	0.0	not reported	Lower lobe, lung	1113.0	19301.0
TCGA-37-3783-01A	8a235eb8-d67d-49fe-a473-1777eb7e7c60	Squamous Cell Neoplasms	8a235eb8-d67d-49fe-a473-1777eb7e7c60	TCGA-37-3783	Bronchus and lung		Not Reported			white	male	not hispanic or latino	Alive	51.0	-18728.0	1955.0		Bronchus and lung	TCGA-LUSC	Squamous Cell Neoplasms	Lung Squamous Cell Carcinoma	TCGA	27dff120-d55f-51f8-91bc-b9b1cb771593	37	Cureline	Lung squamous cell carcinoma	IGC																No	Stage IIIA	0.0	not reported	Upper lobe, lung	122.0	18728.0
TCGA-39-5022-01A	9eb9e06f-bdfd-47f0-b5be-472a1e276f2c	Squamous Cell Neoplasms	9eb9e06f-bdfd-47f0-b5be-472a1e276f2c	TCGA-39-5022	Bronchus and lung	1.917808219178082	Not Reported	9.0	35.0	white	male	not hispanic or latino	Dead	76.0	-27856.0	1929.0	2009.0	Bronchus and lung	TCGA-LUSC	Squamous Cell Neoplasms	Lung Squamous Cell Carcinoma	TCGA	59baeb21-8167-5588-aa76-0355aa2d25e5	39	MSKCC	Lung squamous cell carcinoma	IGC	1679.0															No	Stage IB	0.0	not reported	Upper lobe, lung		27856.0
TCGA-98-A539-01A	bf2f1b1b-9de9-41ba-8e0d-00e00e39e51d	Squamous Cell Neoplasms	bf2f1b1b-9de9-41ba-8e0d-00e00e39e51d	TCGA-98-A539	Bronchus and lung	4.109589041095891	Not Reported		75.0	white	male	not hispanic or latino	Alive	63.0	-23098.0	1948.0		Bronchus and lung	TCGA-LUSC	Squamous Cell Neoplasms	Lung Squamous Cell Carcinoma	TCGA	ca0d2a8e-48ca-5c0b-b639-feaf342b5b35	98	Washington University - Alabama	Lung squamous cell carcinoma	IGC																No	Stage IIB	0.0	not reported	Upper lobe, lung	173.0	23098.0
TCGA-94-A5I6-01A	644f0c64-c710-4faa-ada5-cbb9a52acf93	Squamous Cell Neoplasms	644f0c64-c710-4faa-ada5-cbb9a52acf93	TCGA-94-A5I6	Bronchus and lung	4.383561643835616	Not Reported	40.0	80.0	white	male	not hispanic or latino	Alive	62.0	-22949.0	1950.0		Bronchus and lung	TCGA-LUSC	Squamous Cell Neoplasms	Lung Squamous Cell Carcinoma	TCGA	130414af-456f-54e9-aa81-0841f8632e83	94	Washington University - Emory	Lung squamous cell carcinoma	IGC																No	Stage IIB	0.0	not reported	Lower lobe, lung	538.0	22949.0
TCGA-85-6561-01A	46f35964-bd43-47e6-83fe-40da33828c94	Squamous Cell Neoplasms	46f35964-bd43-47e6-83fe-40da33828c94	TCGA-85-6561	Bronchus and lung	1.917808219178082	Not Reported	25.0	35.0	white	male	not hispanic or latino	Alive	66.0	-24234.0	1945.0		Bronchus and lung	TCGA-LUSC	Squamous Cell Neoplasms	Lung Squamous Cell Carcinoma	TCGA	a2221e89-1afd-56f8-a1ec-aed4bf38041d	85	Asterand	Lung squamous cell carcinoma	IGC																No	Stage IB	0.0	not reported	Upper lobe, lung	1224.0	24234.0
TCGA-77-6842-01A	64925b54-c354-4290-a5c4-117fcdbf1ebb	Squamous Cell Neoplasms	64925b54-c354-4290-a5c4-117fcdbf1ebb	TCGA-77-6842	Bronchus and lung	1.2328767123287672	Not Reported	50.0	22.5	white	male	not reported	Dead	79.0	-28861.0	1921.0	2002.0	Bronchus and lung	TCGA-LUSC	Squamous Cell Neoplasms	Lung Squamous Cell Carcinoma	TCGA	9677780c-46d3-5efd-ab87-e563075cc9e0	77	Prince Charles Hospital	Lung squamous cell carcinoma	IGC	899.0															No	Stage IIB	0.0	not reported	Overlapping lesion of lung		28861.0
TCGA-43-A56U-01A	4d6b5b30-0dea-4745-bc46-34ebd98f7418	Squamous Cell Neoplasms	4d6b5b30-0dea-4745-bc46-34ebd98f7418	TCGA-43-A56U	Bronchus and lung	1.1232876712328768	Not Reported	41.0	20.5	white	female	not hispanic or latino	Alive	76.0	-27847.0	1936.0		Bronchus and lung	TCGA-LUSC	Squamous Cell Neoplasms	Lung Squamous Cell Carcinoma	TCGA	5578c76a-a8ab-50a7-bd34-6c6c89408a73	43	Christiana Healthcare	Lung squamous cell carcinoma	IGC																No	Stage IA	0.0	not reported	Upper lobe, lung	432.0	27847.0
TCGA-85-8070-01A	67f40b3a-882c-4ac9-9038-0e7b10a5ccdc	Squamous Cell Neoplasms	67f40b3a-882c-4ac9-9038-0e7b10a5ccdc	TCGA-85-8070	Bronchus and lung	2.73972602739726	Not Reported		50.0	white	male	not hispanic or latino	Alive	71.0	-26183.0	1940.0		Bronchus and lung	TCGA-LUSC	Squamous Cell Neoplasms	Lung Squamous Cell Carcinoma	TCGA	a2221e89-1afd-56f8-a1ec-aed4bf38041d	85	Asterand	Lung squamous cell carcinoma	IGC																No	Stage IB	0.0	not reported	Upper lobe, lung	960.0	26183.0
TCGA-22-1005-01A	3c56a43a-91f1-4a66-9cfe-d2e26b86a936	Squamous Cell Neoplasms	3c56a43a-91f1-4a66-9cfe-d2e26b86a936	TCGA-22-1005	Bronchus and lung	2.191780821917808	Not Reported	45.0	40.0	white	male	not hispanic or latino	Dead	63.0	-23322.0	1938.0	2006.0	Bronchus and lung	TCGA-LUSC	Squamous Cell Neoplasms	Lung Squamous Cell Carcinoma	TCGA	dbca60ac-8dfb-5b9e-abdc-dc6f3dd1a18c	22	Mayo Clinic - Rochester	Lung squamous cell carcinoma	IGC	1953.0															No	Stage IA	0.0	not reported	Lung, NOS	1953.0	23322.0
TCGA-85-A4PA-01A	6acdb5e1-4f4d-4512-a41b-ceec94b82744	Squamous Cell Neoplasms	6acdb5e1-4f4d-4512-a41b-ceec94b82744	TCGA-85-A4PA	Bronchus and lung	2.191780821917808	Not Reported	40.0	40.0	white	male	not hispanic or latino	Alive	61.0	-22614.0	1951.0		Bronchus and lung	TCGA-LUSC	Squamous Cell Neoplasms	Lung Squamous Cell Carcinoma	TCGA	a2221e89-1afd-56f8-a1ec-aed4bf38041d	85	Asterand	Lung squamous cell carcinoma	IGC																No	Stage IB	0.0	not reported	Lower lobe, lung	741.0	22614.0
TCGA-46-3767-01A	6b0b6fc0-d808-49c3-8f2a-e122bc3142f5	Squamous Cell Neoplasms	6b0b6fc0-d808-49c3-8f2a-e122bc3142f5	TCGA-46-3767	Bronchus and lung		Not Reported			white	male	not hispanic or latino	Alive	76.0	-27912.0	1933.0		Bronchus and lung	TCGA-LUSC	Squamous Cell Neoplasms	Lung Squamous Cell Carcinoma	TCGA	b0795fb2-c622-5926-84a0-7c9912c155d7	46	St. Joseph's Medical Center (MD)	Lung squamous cell carcinoma	IGC																No	Stage IA	0.0	not reported	Lower lobe, lung	396.0	27912.0
TCGA-37-4132-01A	09d08a43-4dcb-46d6-b2bd-f6245a6fff21	Squamous Cell Neoplasms	09d08a43-4dcb-46d6-b2bd-f6245a6fff21	TCGA-37-4132	Bronchus and lung		Not Reported			white	female	not hispanic or latino	Alive	61.0	-22520.0	1949.0		Bronchus and lung	TCGA-LUSC	Squamous Cell Neoplasms	Lung Squamous Cell Carcinoma	TCGA	27dff120-d55f-51f8-91bc-b9b1cb771593	37	Cureline	Lung squamous cell carcinoma	IGC																No	Stage IV	0.0	not reported	Lower lobe, lung	227.0	22520.0
TCGA-77-8131-01A	6d7803fd-cf8f-43dc-8b2d-fd129cdd2b3d	Squamous Cell Neoplasms	6d7803fd-cf8f-43dc-8b2d-fd129cdd2b3d	TCGA-77-8131	Bronchus and lung	3.780821917808219	Not Reported	46.0	69.0	not reported	male	not reported	Dead	72.0	-26611.0	1928.0	2001.0	Bronchus and lung	TCGA-LUSC	Squamous Cell Neoplasms	Lung Squamous Cell Carcinoma	TCGA	9677780c-46d3-5efd-ab87-e563075cc9e0	77	Prince Charles Hospital	Lung squamous cell carcinoma	IGC	383.0															No	Stage IB	0.0	not reported	Lower lobe, lung		26611.0
TCGA-85-A50M-01A	6d991de7-8bfb-40a6-9070-edea041bd782	Squamous Cell Neoplasms	6d991de7-8bfb-40a6-9070-edea041bd782	TCGA-85-A50M	Bronchus and lung	0.821917808219178	Not Reported	15.0	15.0	asian	male	not hispanic or latino	Dead	47.0	-17429.0	1965.0		Bronchus and lung	TCGA-LUSC	Squamous Cell Neoplasms	Lung Squamous Cell Carcinoma	TCGA	a2221e89-1afd-56f8-a1ec-aed4bf38041d	85	Asterand	Lung squamous cell carcinoma	IGC	826.0															No	Stage IIA	0.0	not reported	Upper lobe, lung	382.0	17429.0
TCGA-94-8490-01A	74c4b266-a08d-4882-b96e-28d2a4db0a9b	Squamous Cell Neoplasms	74c4b266-a08d-4882-b96e-28d2a4db0a9b	TCGA-94-8490	Bronchus and lung		Not Reported			white	male	not hispanic or latino	Alive	70.0	-25588.0	1941.0		Bronchus and lung	TCGA-LUSC	Squamous Cell Neoplasms	Lung Squamous Cell Carcinoma	TCGA	130414af-456f-54e9-aa81-0841f8632e83	94	Washington University - Emory	Lung squamous cell carcinoma	IGC																No	Stage IIB	0.0	not reported	Upper lobe, lung	153.0	25588.0
TCGA-90-7769-01A	761d1c28-d5f5-497c-b9a0-86263ec62979	Squamous Cell Neoplasms	761d1c28-d5f5-497c-b9a0-86263ec62979	TCGA-90-7769	Bronchus and lung	1.9726027397260273	Not Reported	24.0	36.0	white	male	not hispanic or latino	Alive	55.0	-20276.0	1956.0		Bronchus and lung	TCGA-LUSC	Squamous Cell Neoplasms	Lung Squamous Cell Carcinoma	TCGA	ff34dd7e-0d4d-5433-8112-14770282a35c	90	ABS - IUPUI	Lung squamous cell carcinoma	IGC																No	Stage IIB	0.0	not reported	Lung, NOS	358.0	20276.0
TCGA-34-5239-01A	4631400b-1c96-4074-b779-7cbc77a49d99	Squamous Cell Neoplasms	4631400b-1c96-4074-b779-7cbc77a49d99	TCGA-34-5239	Bronchus and lung		Not Reported			white	male	not hispanic or latino	Alive	75.0	-27528.0	1935.0		Bronchus and lung	TCGA-LUSC	Squamous Cell Neoplasms	Lung Squamous Cell Carcinoma	TCGA	3006d675-7cc6-51ff-ac8c-d9c3c3808f96	34	University of Pittsburgh	Lung squamous cell carcinoma	IGC																No	Stage IIIA	0.0	not reported	Upper lobe, lung	1834.0	27528.0
TCGA-56-A62T-01A	76618cf5-f6e0-46ef-a1c0-acc0ad9fdccb	Squamous Cell Neoplasms	76618cf5-f6e0-46ef-a1c0-acc0ad9fdccb	TCGA-56-A62T	Bronchus and lung	5.589041095890411	Not Reported		102.0	black or african american	male	not hispanic or latino	Alive	78.0	-28522.0	1935.0		Bronchus and lung	TCGA-LUSC	Squamous Cell Neoplasms	Lung Squamous Cell Carcinoma	TCGA	8e4a06a8-eb03-529f-b849-a1fd908c9962	56	International Genomics Consortium	Lung squamous cell carcinoma	IGC																No	Stage IIA	0.0	not reported	Upper lobe, lung	440.0	28522.0
TCGA-NC-A5HL-01A	77bd82a6-a859-4b8e-accc-c343ce9f4d38	Squamous Cell Neoplasms	77bd82a6-a859-4b8e-accc-c343ce9f4d38	TCGA-NC-A5HL	Bronchus and lung	2.191780821917808	Not Reported		40.0	white	male	not reported	Dead	73.0	-26977.0	1937.0	2010.0	Bronchus and lung	TCGA-LUSC	Squamous Cell Neoplasms	Lung Squamous Cell Carcinoma	TCGA	c5978d62-22d8-5027-adfa-0b50c7c5b6a3	NC	Washington University - CHUV	Lung squamous cell carcinoma	NCH	88.0															No	Stage IIA	0.0	not reported	Upper lobe, lung		26977.0
TCGA-56-5898-01A	6467bc69-4e89-49f6-8912-fa86d513cf51	Squamous Cell Neoplasms	6467bc69-4e89-49f6-8912-fa86d513cf51	TCGA-56-5898	Bronchus and lung		Not Reported			white	male	not hispanic or latino	Alive	69.0	-25441.0	1941.0		Bronchus and lung	TCGA-LUSC	Squamous Cell Neoplasms	Lung Squamous Cell Carcinoma	TCGA	8e4a06a8-eb03-529f-b849-a1fd908c9962	56	International Genomics Consortium	Lung squamous cell carcinoma	IGC																No	Stage IA	0.0	not reported	Upper lobe, lung	555.0	25441.0
TCGA-34-8456-01A	7d8d5dff-bdc1-4000-bc52-1fc3be3f6da4	Squamous Cell Neoplasms	7d8d5dff-bdc1-4000-bc52-1fc3be3f6da4	TCGA-34-8456	Bronchus and lung	1.095890410958904	Not Reported		20.0	white	female	not hispanic or latino	Alive	71.0	-26183.0	1940.0		Bronchus and lung	TCGA-LUSC	Squamous Cell Neoplasms	Lung Squamous Cell Carcinoma	TCGA	3006d675-7cc6-51ff-ac8c-d9c3c3808f96	34	University of Pittsburgh	Lung squamous cell carcinoma	IGC																No	Stage IIA	0.0	not reported	Lower lobe, lung	804.0	26183.0
TCGA-34-8456-11A	7d8d5dff-bdc1-4000-bc52-1fc3be3f6da4	Squamous Cell Neoplasms	7d8d5dff-bdc1-4000-bc52-1fc3be3f6da4	TCGA-34-8456	Bronchus and lung	1.095890410958904	Not Reported		20.0	white	female	not hispanic or latino	Alive	71.0	-26183.0	1940.0		Bronchus and lung	TCGA-LUSC	Squamous Cell Neoplasms	Lung Squamous Cell Carcinoma	TCGA	3006d675-7cc6-51ff-ac8c-d9c3c3808f96	34	University of Pittsburgh	Lung squamous cell carcinoma	IGC																No	Stage IIA	0.0	not reported	Lower lobe, lung	804.0	26183.0
TCGA-43-5670-11A	7d905f8f-3967-4ea8-96c8-17b1b03fbec3	Squamous Cell Neoplasms	7d905f8f-3967-4ea8-96c8-17b1b03fbec3	TCGA-43-5670	Bronchus and lung	1.643835616438356	Not Reported	10.0	30.0	white	male	not hispanic or latino	Alive	70.0	-25652.0	1940.0		Bronchus and lung	TCGA-LUSC	Squamous Cell Neoplasms	Lung Squamous Cell Carcinoma	TCGA	5578c76a-a8ab-50a7-bd34-6c6c89408a73	43	Christiana Healthcare	Lung squamous cell carcinoma	IGC																No	Stage IIA	0.0	not reported	Lower lobe, lung	849.0	25652.0
TCGA-43-5670-01A	7d905f8f-3967-4ea8-96c8-17b1b03fbec3	Squamous Cell Neoplasms	7d905f8f-3967-4ea8-96c8-17b1b03fbec3	TCGA-43-5670	Bronchus and lung	1.643835616438356	Not Reported	10.0	30.0	white	male	not hispanic or latino	Alive	70.0	-25652.0	1940.0		Bronchus and lung	TCGA-LUSC	Squamous Cell Neoplasms	Lung Squamous Cell Carcinoma	TCGA	5578c76a-a8ab-50a7-bd34-6c6c89408a73	43	Christiana Healthcare	Lung squamous cell carcinoma	IGC																No	Stage IIA	0.0	not reported	Lower lobe, lung	849.0	25652.0
TCGA-34-5241-01A	6013a4fd-89cf-48a7-a465-c7b644afb4a5	Squamous Cell Neoplasms	6013a4fd-89cf-48a7-a465-c7b644afb4a5	TCGA-34-5241	Bronchus and lung	1.36986301369863	Not Reported	25.0	25.0	white	male	not hispanic or latino	Dead	79.0	-29098.0	1930.0		Bronchus and lung	TCGA-LUSC	Squamous Cell Neoplasms	Lung Squamous Cell Carcinoma	TCGA	3006d675-7cc6-51ff-ac8c-d9c3c3808f96	34	University of Pittsburgh	Lung squamous cell carcinoma	IGC	515.0															No	Stage IB	0.0	not reported	Lower lobe, lung	428.0	29098.0
TCGA-33-A4WN-01A	7fa49ecb-74a2-42cb-9bc9-1cbbfdde0d28	Squamous Cell Neoplasms	7fa49ecb-74a2-42cb-9bc9-1cbbfdde0d28	TCGA-33-A4WN	Bronchus and lung	3.287671232876712	Not Reported		60.0	white	male	not hispanic or latino	Dead	60.0	-22268.0	1951.0	2011.0	Bronchus and lung	TCGA-LUSC	Squamous Cell Neoplasms	Lung Squamous Cell Carcinoma	TCGA	7d6f4d7e-1842-5ef9-bba6-53fa85273a9d	33	Johns Hopkins	Lung squamous cell carcinoma	IGC	143.0															No	Stage IB	0.0	not reported	Upper lobe, lung		22268.0
TCGA-77-8145-01A	7ff92b3b-e810-42e2-9aa3-3e2335bb0f4a	Squamous Cell Neoplasms	7ff92b3b-e810-42e2-9aa3-3e2335bb0f4a	TCGA-77-8145	Bronchus and lung	3.1232876712328768	Not Reported		57.0	not reported	male	not reported	Dead	73.0	-26707.0	1927.0	2000.0	Bronchus and lung	TCGA-LUSC	Squamous Cell Neoplasms	Lung Squamous Cell Carcinoma	TCGA	9677780c-46d3-5efd-ab87-e563075cc9e0	77	Prince Charles Hospital	Lung squamous cell carcinoma	IGC	212.0															No	Stage IIIB	0.0	not reported	Lung, NOS		26707.0
TCGA-90-7767-11A	9dff11cd-0784-4a60-9c77-43f8957d3dfa	Squamous Cell Neoplasms	9dff11cd-0784-4a60-9c77-43f8957d3dfa	TCGA-90-7767	Bronchus and lung	1.36986301369863	Not Reported	10.0	25.0	white	male	not hispanic or latino	Alive	56.0	-20534.0	1955.0		Bronchus and lung	TCGA-LUSC	Squamous Cell Neoplasms	Lung Squamous Cell Carcinoma	TCGA	ff34dd7e-0d4d-5433-8112-14770282a35c	90	ABS - IUPUI	Lung squamous cell carcinoma	IGC																No	Stage IIB	0.0	not reported	Upper lobe, lung	89.0	20534.0
TCGA-90-7767-01A	9dff11cd-0784-4a60-9c77-43f8957d3dfa	Squamous Cell Neoplasms	9dff11cd-0784-4a60-9c77-43f8957d3dfa	TCGA-90-7767	Bronchus and lung	1.36986301369863	Not Reported	10.0	25.0	white	male	not hispanic or latino	Alive	56.0	-20534.0	1955.0		Bronchus and lung	TCGA-LUSC	Squamous Cell Neoplasms	Lung Squamous Cell Carcinoma	TCGA	ff34dd7e-0d4d-5433-8112-14770282a35c	90	ABS - IUPUI	Lung squamous cell carcinoma	IGC																No	Stage IIB	0.0	not reported	Upper lobe, lung	89.0	20534.0
TCGA-85-8479-01A	806e9c81-a76f-42d1-bc4d-8687b950b980	Squamous Cell Neoplasms	806e9c81-a76f-42d1-bc4d-8687b950b980	TCGA-85-8479	Bronchus and lung	4.931506849315069	Not Reported		90.0	white	male	not hispanic or latino	Alive	66.0	-24350.0	1946.0		Bronchus and lung	TCGA-LUSC	Squamous Cell Neoplasms	Lung Squamous Cell Carcinoma	TCGA	a2221e89-1afd-56f8-a1ec-aed4bf38041d	85	Asterand	Lung squamous cell carcinoma	IGC																No	Stage IA	0.0	not reported	Lower lobe, lung	468.0	24350.0
TCGA-58-8390-01A	80b5ef6b-6b2d-4f87-b4a9-5c22f7bfda7c	Squamous Cell Neoplasms	80b5ef6b-6b2d-4f87-b4a9-5c22f7bfda7c	TCGA-58-8390	Bronchus and lung	6.575342465753424	Not Reported		120.0	white	male	not hispanic or latino	Alive	70.0	-25827.0	1940.0		Bronchus and lung	TCGA-LUSC	Squamous Cell Neoplasms	Lung Squamous Cell Carcinoma	TCGA	06bb6bab-c19e-5af3-ab6a-b5bc6ff5d6ec	58	Thoraxklinik at University Hospital Heidelberg	Lung squamous cell carcinoma	IGC																No	Stage IIA	0.0	not reported	Lower lobe, lung	911.0	25827.0
TCGA-18-3408-11A	d4bc755a-2585-4529-ae36-7e1d88bdecfe	Squamous Cell Neoplasms	d4bc755a-2585-4529-ae36-7e1d88bdecfe	TCGA-18-3408	Bronchus and lung	1.643835616438356	Not Reported		30.0	white	female	not hispanic or latino	Dead	77.0	-28171.0	1927.0		Bronchus and lung	TCGA-LUSC	Squamous Cell Neoplasms	Lung Squamous Cell Carcinoma	TCGA	a3bac7ea-630d-57e3-9de7-cc94f627ef17	18	Princess Margaret Hospital (Canada)	Lung squamous cell carcinoma	IGC	2304.0															No	Stage IB	0.0	not reported	Lower lobe, lung	2099.0	28171.0
TCGA-18-3408-01A	d4bc755a-2585-4529-ae36-7e1d88bdecfe	Squamous Cell Neoplasms	d4bc755a-2585-4529-ae36-7e1d88bdecfe	TCGA-18-3408	Bronchus and lung	1.643835616438356	Not Reported		30.0	white	female	not hispanic or latino	Dead	77.0	-28171.0	1927.0		Bronchus and lung	TCGA-LUSC	Squamous Cell Neoplasms	Lung Squamous Cell Carcinoma	TCGA	a3bac7ea-630d-57e3-9de7-cc94f627ef17	18	Princess Margaret Hospital (Canada)	Lung squamous cell carcinoma	IGC	2304.0															No	Stage IB	0.0	not reported	Lower lobe, lung	2099.0	28171.0
TCGA-56-8304-01A	861d45aa-b15d-4e7e-b751-f55a64c4cac3	Squamous Cell Neoplasms	861d45aa-b15d-4e7e-b751-f55a64c4cac3	TCGA-56-8304	Bronchus and lung	3.1780821917808217	Not Reported		58.0	white	female	not reported	Alive	73.0	-26803.0	1938.0		Bronchus and lung	TCGA-LUSC	Squamous Cell Neoplasms	Lung Squamous Cell Carcinoma	TCGA	8e4a06a8-eb03-529f-b849-a1fd908c9962	56	International Genomics Consortium	Lung squamous cell carcinoma	IGC																No	Stage IA	0.0	not reported	Upper lobe, lung	106.0	26803.0
TCGA-85-6798-01A	59b006b0-4a81-41c8-9574-29a732428e29	Squamous Cell Neoplasms	59b006b0-4a81-41c8-9574-29a732428e29	TCGA-85-6798	Bronchus and lung	1.917808219178082	Not Reported		35.0	white	male	not hispanic or latino	Dead	57.0	-20837.0	1954.0		Bronchus and lung	TCGA-LUSC	Squamous Cell Neoplasms	Lung Squamous Cell Carcinoma	TCGA	a2221e89-1afd-56f8-a1ec-aed4bf38041d	85	Asterand	Lung squamous cell carcinoma	IGC	195.0															No	Stage IIIA	0.0	not reported	Upper lobe, lung	34.0	20837.0
TCGA-39-5030-01A	865a1b5a-6d94-4e06-b5a0-ac11e2221679	Squamous Cell Neoplasms	865a1b5a-6d94-4e06-b5a0-ac11e2221679	TCGA-39-5030	Bronchus and lung	0.4383561643835616	Not Reported	11.0	8.0	asian	female	not reported	Dead	81.0	-29893.0	1925.0	2006.0	Bronchus and lung	TCGA-LUSC	Squamous Cell Neoplasms	Lung Squamous Cell Carcinoma	TCGA	59baeb21-8167-5588-aa76-0355aa2d25e5	39	MSKCC	Lung squamous cell carcinoma	IGC	59.0															No	Stage IIIA	0.0	not reported	Lower lobe, lung	59.0	29893.0
TCGA-39-5030-11A	865a1b5a-6d94-4e06-b5a0-ac11e2221679	Squamous Cell Neoplasms	865a1b5a-6d94-4e06-b5a0-ac11e2221679	TCGA-39-5030	Bronchus and lung	0.4383561643835616	Not Reported	11.0	8.0	asian	female	not reported	Dead	81.0	-29893.0	1925.0	2006.0	Bronchus and lung	TCGA-LUSC	Squamous Cell Neoplasms	Lung Squamous Cell Carcinoma	TCGA	59baeb21-8167-5588-aa76-0355aa2d25e5	39	MSKCC	Lung squamous cell carcinoma	IGC	59.0															No	Stage IIIA	0.0	not reported	Lower lobe, lung	59.0	29893.0
TCGA-22-1002-01A	96006f5e-5922-4e55-afa5-5e43773d72f2	Squamous Cell Neoplasms	96006f5e-5922-4e55-afa5-5e43773d72f2	TCGA-22-1002	Bronchus and lung	4.657534246575342	Not Reported	49.0	85.0	white	male	not hispanic or latino	Dead	69.0	-25359.0	1932.0	2001.0	Bronchus and lung	TCGA-LUSC	Squamous Cell Neoplasms	Lung Squamous Cell Carcinoma	TCGA	dbca60ac-8dfb-5b9e-abdc-dc6f3dd1a18c	22	Mayo Clinic - Rochester	Lung squamous cell carcinoma	IGC	131.0															No	Stage IA	0.0	not reported	Lung, NOS	131.0	25359.0
TCGA-92-7340-11A	86b165c2-d0e6-4a4f-84ed-aa95e3133627	Squamous Cell Neoplasms	86b165c2-d0e6-4a4f-84ed-aa95e3133627	TCGA-92-7340	Bronchus and lung	0.821917808219178	Not Reported	15.0	15.0	white	female	not hispanic or latino	Alive	45.0	-16447.0	1966.0		Bronchus and lung	TCGA-LUSC	Squamous Cell Neoplasms	Lung Squamous Cell Carcinoma	TCGA	c134e3a1-af3b-524e-bb14-eff6616f63bd	92	Washington University - St. Louis	Lung squamous cell carcinoma	IGC																No	Stage IIA	0.0	not reported	Upper lobe, lung	82.0	16447.0
TCGA-92-7340-01E	86b165c2-d0e6-4a4f-84ed-aa95e3133627	Squamous Cell Neoplasms	86b165c2-d0e6-4a4f-84ed-aa95e3133627	TCGA-92-7340	Bronchus and lung	0.821917808219178	Not Reported	15.0	15.0	white	female	not hispanic or latino	Alive	45.0	-16447.0	1966.0		Bronchus and lung	TCGA-LUSC	Squamous Cell Neoplasms	Lung Squamous Cell Carcinoma	TCGA	c134e3a1-af3b-524e-bb14-eff6616f63bd	92	Washington University - St. Louis	Lung squamous cell carcinoma	IGC																No	Stage IIA	0.0	not reported	Upper lobe, lung	82.0	16447.0
TCGA-92-7340-01D	86b165c2-d0e6-4a4f-84ed-aa95e3133627	Squamous Cell Neoplasms	86b165c2-d0e6-4a4f-84ed-aa95e3133627	TCGA-92-7340	Bronchus and lung	0.821917808219178	Not Reported	15.0	15.0	white	female	not hispanic or latino	Alive	45.0	-16447.0	1966.0		Bronchus and lung	TCGA-LUSC	Squamous Cell Neoplasms	Lung Squamous Cell Carcinoma	TCGA	c134e3a1-af3b-524e-bb14-eff6616f63bd	92	Washington University - St. Louis	Lung squamous cell carcinoma	IGC																No	Stage IIA	0.0	not reported	Upper lobe, lung	82.0	16447.0
TCGA-92-7340-01A	86b165c2-d0e6-4a4f-84ed-aa95e3133627	Squamous Cell Neoplasms	86b165c2-d0e6-4a4f-84ed-aa95e3133627	TCGA-92-7340	Bronchus and lung	0.821917808219178	Not Reported	15.0	15.0	white	female	not hispanic or latino	Alive	45.0	-16447.0	1966.0		Bronchus and lung	TCGA-LUSC	Squamous Cell Neoplasms	Lung Squamous Cell Carcinoma	TCGA	c134e3a1-af3b-524e-bb14-eff6616f63bd	92	Washington University - St. Louis	Lung squamous cell carcinoma	IGC																No	Stage IIA	0.0	not reported	Upper lobe, lung	82.0	16447.0
TCGA-33-AASL-01A	b9fc1fcf-17dc-496c-a072-7664382bc9bb	Squamous Cell Neoplasms	b9fc1fcf-17dc-496c-a072-7664382bc9bb	TCGA-33-AASL	Bronchus and lung	3.287671232876712	Not Reported		60.0	black or african american	female	not hispanic or latino	Dead	57.0	-20940.0	1943.0	2002.0	Bronchus and lung	TCGA-LUSC	Squamous Cell Neoplasms	Lung Squamous Cell Carcinoma	TCGA	7d6f4d7e-1842-5ef9-bba6-53fa85273a9d	33	Johns Hopkins	Lung squamous cell carcinoma	IGC	826.0															No	Stage IA	0.0	not reported	Upper lobe, lung		20940.0
TCGA-39-5024-01A	3a74420c-9ee6-4131-8aff-7265b047e6a8	Squamous Cell Neoplasms	3a74420c-9ee6-4131-8aff-7265b047e6a8	TCGA-39-5024	Bronchus and lung	2.191780821917808	Not Reported	41.0	40.0	white	female	not hispanic or latino	Alive	65.0	-23975.0	1940.0		Bronchus and lung	TCGA-LUSC	Squamous Cell Neoplasms	Lung Squamous Cell Carcinoma	TCGA	59baeb21-8167-5588-aa76-0355aa2d25e5	39	MSKCC	Lung squamous cell carcinoma	IGC																No	Stage IIIA	0.0	not reported	Lung, NOS	2510.0	23975.0
TCGA-85-A50Z-01A	8a0f8d00-86a0-4c63-a8d5-43bd2e13bd96	Squamous Cell Neoplasms	8a0f8d00-86a0-4c63-a8d5-43bd2e13bd96	TCGA-85-A50Z	Bronchus and lung	2.4657534246575343	Not Reported		45.0	white	male	not hispanic or latino	Alive	57.0	-20941.0	1955.0		Bronchus and lung	TCGA-LUSC	Squamous Cell Neoplasms	Lung Squamous Cell Carcinoma	TCGA	a2221e89-1afd-56f8-a1ec-aed4bf38041d	85	Asterand	Lung squamous cell carcinoma	IGC																No	Stage IIA	0.0	not reported	Upper lobe, lung	493.0	20941.0
TCGA-39-5037-11A	02eb85cc-a597-4eaa-9614-c94c0f035929	Squamous Cell Neoplasms	02eb85cc-a597-4eaa-9614-c94c0f035929	TCGA-39-5037	Bronchus and lung	1.4246575342465753	Not Reported		26.0	white	male	not hispanic or latino	Alive	65.0	-23868.0	1942.0		Bronchus and lung	TCGA-LUSC	Squamous Cell Neoplasms	Lung Squamous Cell Carcinoma	TCGA	59baeb21-8167-5588-aa76-0355aa2d25e5	39	MSKCC	Lung squamous cell carcinoma	IGC																No	Stage IIA	0.0	not reported	Lower lobe, lung	1690.0	23868.0
TCGA-39-5037-01A	02eb85cc-a597-4eaa-9614-c94c0f035929	Squamous Cell Neoplasms	02eb85cc-a597-4eaa-9614-c94c0f035929	TCGA-39-5037	Bronchus and lung	1.4246575342465753	Not Reported		26.0	white	male	not hispanic or latino	Alive	65.0	-23868.0	1942.0		Bronchus and lung	TCGA-LUSC	Squamous Cell Neoplasms	Lung Squamous Cell Carcinoma	TCGA	59baeb21-8167-5588-aa76-0355aa2d25e5	39	MSKCC	Lung squamous cell carcinoma	IGC																No	Stage IIA	0.0	not reported	Lower lobe, lung	1690.0	23868.0
TCGA-63-A5MS-01A	5f29578a-7606-4625-bd24-a194b3287024	Squamous Cell Neoplasms	5f29578a-7606-4625-bd24-a194b3287024	TCGA-63-A5MS	Bronchus and lung	0.3287671232876712	Not Reported		6.0	not reported	male	not reported	Alive	78.0	-28827.0			Bronchus and lung	TCGA-LUSC	Squamous Cell Neoplasms	Lung Squamous Cell Carcinoma	TCGA	e4946ca2-fbdf-59f0-b982-f45bda575bd9	63	Ontario Institute for Cancer Research	Lung squamous cell carcinoma	IGC																No	Stage IB		not reported	Upper lobe, lung	2381.0	28827.0
TCGA-63-A5MV-01A	8d18e026-668b-4513-9c68-9e03b18592e3	Squamous Cell Neoplasms	8d18e026-668b-4513-9c68-9e03b18592e3	TCGA-63-A5MV	Bronchus and lung	2.73972602739726	Not Reported	50.0	50.0	not reported	male	not reported	Alive	69.0	-25505.0			Bronchus and lung	TCGA-LUSC	Squamous Cell Neoplasms	Lung Squamous Cell Carcinoma	TCGA	e4946ca2-fbdf-59f0-b982-f45bda575bd9	63	Ontario Institute for Cancer Research	Lung squamous cell carcinoma	IGC																No	Stage IIA		not reported	Lower lobe, lung	1100.0	25505.0
TCGA-92-8065-01A	fb2fc561-3870-439c-90e2-13ef9e47c013	Squamous Cell Neoplasms	fb2fc561-3870-439c-90e2-13ef9e47c013	TCGA-92-8065	Bronchus and lung	0.7671232876712328	Not Reported	27.0	14.0	white	female	not hispanic or latino	Alive	74.0	-27049.0	1938.0		Bronchus and lung	TCGA-LUSC	Squamous Cell Neoplasms	Lung Squamous Cell Carcinoma	TCGA	c134e3a1-af3b-524e-bb14-eff6616f63bd	92	Washington University - St. Louis	Lung squamous cell carcinoma	IGC																No	Stage IIB	0.0	not reported	Lower lobe, lung	70.0	27049.0
TCGA-33-A5GW-01A	8d32bea5-51ef-4ab0-83ae-1de31e7d4b43	Squamous Cell Neoplasms	8d32bea5-51ef-4ab0-83ae-1de31e7d4b43	TCGA-33-A5GW	Bronchus and lung	2.73972602739726	Not Reported		50.0	white	male	not hispanic or latino	Dead	67.0	-24586.0	1945.0		Bronchus and lung	TCGA-LUSC	Squamous Cell Neoplasms	Lung Squamous Cell Carcinoma	TCGA	7d6f4d7e-1842-5ef9-bba6-53fa85273a9d	33	Johns Hopkins	Lung squamous cell carcinoma	IGC	9.0															No	Stage IIA	0.0	not reported	Lower lobe, lung	9.0	24586.0
TCGA-85-8277-01A	8e6020a1-68df-4d57-ad4e-33acc0861fb3	Squamous Cell Neoplasms	8e6020a1-68df-4d57-ad4e-33acc0861fb3	TCGA-85-8277	Bronchus and lung		Not Reported			white	male	not hispanic or latino	Dead	70.0	-25793.0	1941.0		Bronchus and lung	TCGA-LUSC	Squamous Cell Neoplasms	Lung Squamous Cell Carcinoma	TCGA	a2221e89-1afd-56f8-a1ec-aed4bf38041d	85	Asterand	Lung squamous cell carcinoma	IGC	307.0															No	Stage IIIA	0.0	not reported	Upper lobe, lung	11.0	25793.0
TCGA-22-4591-01A	211bb982-16f4-4f07-b24f-e633703f24c4	Squamous Cell Neoplasms	211bb982-16f4-4f07-b24f-e633703f24c4	TCGA-22-4591	Bronchus and lung		Not Reported			white	male	not reported	Dead	80.0	-29250.0	1921.0	2002.0	Bronchus and lung	TCGA-LUSC	Squamous Cell Neoplasms	Lung Squamous Cell Carcinoma	TCGA	dbca60ac-8dfb-5b9e-abdc-dc6f3dd1a18c	22	Mayo Clinic - Rochester	Lung squamous cell carcinoma	IGC	623.0															No	Stage IIIA	0.0	not reported	Lower lobe, lung	623.0	29250.0
TCGA-66-2782-01A	90b02be3-5496-40a2-8c6e-460d2898aadb	Squamous Cell Neoplasms	90b02be3-5496-40a2-8c6e-460d2898aadb	TCGA-66-2782	Bronchus and lung	2.73972602739726	Not Reported	50.0	50.0	not reported	male	not reported	Dead	71.0	-26237.0	1933.0	2005.0	Bronchus and lung	TCGA-LUSC	Squamous Cell Neoplasms	Lung Squamous Cell Carcinoma	TCGA	b690fe6e-02db-59f1-a336-274614bb4740	66	Indivumed	Lung squamous cell carcinoma	IGC	365.0															No	Stage IIB	0.0	not reported	Upper lobe, lung		26237.0
TCGA-43-3920-11B	9293e197-e38a-4e19-a7d0-1b45d1ad48bd	Squamous Cell Neoplasms	9293e197-e38a-4e19-a7d0-1b45d1ad48bd	TCGA-43-3920	Bronchus and lung	2.73972602739726	Not Reported	50.0	50.0	white	male	not hispanic or latino	Alive	71.0	-26059.0	1938.0		Bronchus and lung	TCGA-LUSC	Squamous Cell Neoplasms	Lung Squamous Cell Carcinoma	TCGA	5578c76a-a8ab-50a7-bd34-6c6c89408a73	43	Christiana Healthcare	Lung squamous cell carcinoma	IGC																No	Stage IB	0.0	not reported	Upper lobe, lung	1007.0	26059.0
TCGA-43-3920-01A	9293e197-e38a-4e19-a7d0-1b45d1ad48bd	Squamous Cell Neoplasms	9293e197-e38a-4e19-a7d0-1b45d1ad48bd	TCGA-43-3920	Bronchus and lung	2.73972602739726	Not Reported	50.0	50.0	white	male	not hispanic or latino	Alive	71.0	-26059.0	1938.0		Bronchus and lung	TCGA-LUSC	Squamous Cell Neoplasms	Lung Squamous Cell Carcinoma	TCGA	5578c76a-a8ab-50a7-bd34-6c6c89408a73	43	Christiana Healthcare	Lung squamous cell carcinoma	IGC																No	Stage IB	0.0	not reported	Upper lobe, lung	1007.0	26059.0
TCGA-77-A5G7-01B	947b20ae-f6e3-497d-96d6-db0b9cab3c5a	Squamous Cell Neoplasms	947b20ae-f6e3-497d-96d6-db0b9cab3c5a	TCGA-77-A5G7	Bronchus and lung	3.780821917808219	Not Reported		69.0	not reported	male	not reported	Dead	63.0	-23090.0	1946.0	2009.0	Bronchus and lung	TCGA-LUSC	Squamous Cell Neoplasms	Lung Squamous Cell Carcinoma	TCGA	9677780c-46d3-5efd-ab87-e563075cc9e0	77	Prince Charles Hospital	Lung squamous cell carcinoma	IGC	180.0															No	Stage IA	0.0	not reported	Upper lobe, lung		23090.0
TCGA-O2-A52Q-01A	94c795d3-e8f9-4d0f-8071-adc08a37f6fc	Squamous Cell Neoplasms	94c795d3-e8f9-4d0f-8071-adc08a37f6fc	TCGA-O2-A52Q	Bronchus and lung	0.0547945205479452	Not Reported		1.0	white	female	not hispanic or latino	Dead	44.0	-16429.0	1961.0	2005.0	Bronchus and lung	TCGA-LUSC	Squamous Cell Neoplasms	Lung Squamous Cell Carcinoma	TCGA	fce010d0-b01d-5e4c-b670-5dc22dca5ee1	O2	Washington University - CALGB	Lung squamous cell carcinoma	NCH	113.0															No	Stage III	0.0	not reported	Upper lobe, lung		16429.0
TCGA-77-8156-01A	96e31ca7-b917-4d04-804f-489243f6ee2b	Squamous Cell Neoplasms	96e31ca7-b917-4d04-804f-489243f6ee2b	TCGA-77-8156	Bronchus and lung	3.1506849315068495	Not Reported		57.5	not reported	male	not reported	Alive	60.0	-22198.0	1950.0		Bronchus and lung	TCGA-LUSC	Squamous Cell Neoplasms	Lung Squamous Cell Carcinoma	TCGA	9677780c-46d3-5efd-ab87-e563075cc9e0	77	Prince Charles Hospital	Lung squamous cell carcinoma	IGC																No	Stage IB	0.0	not reported	Upper lobe, lung	1106.0	22198.0
TCGA-52-7810-01A	98b86f94-9ede-45ab-ba09-19a6ec6d9494	Squamous Cell Neoplasms	98b86f94-9ede-45ab-ba09-19a6ec6d9494	TCGA-52-7810	Bronchus and lung	1.095890410958904	Not Reported	20.0	20.0	white	female	not hispanic or latino	Alive	60.0	-22241.0	1948.0		Bronchus and lung	TCGA-LUSC	Squamous Cell Neoplasms	Lung Squamous Cell Carcinoma	TCGA	74d69579-652c-5f04-ad46-d7ee5a6ca768	52	University of Miami	Lung squamous cell carcinoma	IGC																No	Stage IIB	0.0	not reported	Overlapping lesion of lung	923.0	22241.0
TCGA-22-5482-11A	dd5e3a1e-2adf-4eee-ac6b-c6efad97724a	Squamous Cell Neoplasms	dd5e3a1e-2adf-4eee-ac6b-c6efad97724a	TCGA-22-5482	Bronchus and lung	3.287671232876712	Not Reported	60.0	60.0	white	male	not reported	Dead	81.0	-29657.0	1924.0	2005.0	Bronchus and lung	TCGA-LUSC	Squamous Cell Neoplasms	Lung Squamous Cell Carcinoma	TCGA	dbca60ac-8dfb-5b9e-abdc-dc6f3dd1a18c	22	Mayo Clinic - Rochester	Lung squamous cell carcinoma	IGC	357.0															No	Stage IB	0.0	not reported	Upper lobe, lung	357.0	29657.0
TCGA-22-5482-01A	dd5e3a1e-2adf-4eee-ac6b-c6efad97724a	Squamous Cell Neoplasms	dd5e3a1e-2adf-4eee-ac6b-c6efad97724a	TCGA-22-5482	Bronchus and lung	3.287671232876712	Not Reported	60.0	60.0	white	male	not reported	Dead	81.0	-29657.0	1924.0	2005.0	Bronchus and lung	TCGA-LUSC	Squamous Cell Neoplasms	Lung Squamous Cell Carcinoma	TCGA	dbca60ac-8dfb-5b9e-abdc-dc6f3dd1a18c	22	Mayo Clinic - Rochester	Lung squamous cell carcinoma	IGC	357.0															No	Stage IB	0.0	not reported	Upper lobe, lung	357.0	29657.0
TCGA-85-8354-01A	921daff1-65e7-4182-9822-04f48f0a178d	Squamous Cell Neoplasms	921daff1-65e7-4182-9822-04f48f0a178d	TCGA-85-8354	Bronchus and lung	1.643835616438356	Not Reported		30.0	white	male	not hispanic or latino	Alive	53.0	-19692.0	1958.0		Bronchus and lung	TCGA-LUSC	Squamous Cell Neoplasms	Lung Squamous Cell Carcinoma	TCGA	a2221e89-1afd-56f8-a1ec-aed4bf38041d	85	Asterand	Lung squamous cell carcinoma	IGC																No	Stage IB	0.0	not reported	Lower lobe, lung	995.0	19692.0
TCGA-56-8305-01A	d5e94dcf-994f-48a0-b491-bbbf1c2a6783	Squamous Cell Neoplasms	d5e94dcf-994f-48a0-b491-bbbf1c2a6783	TCGA-56-8305	Bronchus and lung	5.47945205479452	Not Reported	50.0	100.0	white	male	not hispanic or latino	Alive	72.0	-26428.0	1939.0		Bronchus and lung	TCGA-LUSC	Squamous Cell Neoplasms	Lung Squamous Cell Carcinoma	TCGA	8e4a06a8-eb03-529f-b849-a1fd908c9962	56	International Genomics Consortium	Lung squamous cell carcinoma	IGC		TCGA-56-8305	Prior malignancy B-cell chronic lymphocytic leukemia. No systemic chemotherapy or radiation.	11750	Notification	d5e94dcf-994f-48a0-b491-bbbf1c2a6783	2012-10-31T00:00:00	04503b69-a4ba-5e78-9c88-870f12708975	case	2018-08-23T16:28:11.210272-05:00	d5e94dcf-994f-48a0-b491-bbbf1c2a6783	released	Prior malignancy	Approved	TCGA-56-8305	No	Stage IB	0.0	not reported	Upper lobe, lung	105.0	26428.0
TCGA-33-4538-01A	c70a5975-c37b-47cc-9113-427a754807d8	Squamous Cell Neoplasms	c70a5975-c37b-47cc-9113-427a754807d8	TCGA-33-4538	Bronchus and lung	2.7945205479452055	Not Reported		51.0	white	male	hispanic or latino	Dead	66.0	-24174.0	1936.0	2010.0	Bronchus and lung	TCGA-LUSC	Squamous Cell Neoplasms	Lung Squamous Cell Carcinoma	TCGA	7d6f4d7e-1842-5ef9-bba6-53fa85273a9d	33	Johns Hopkins	Lung squamous cell carcinoma	IGC	2979.0	TCGA-33-4538	Patient received neo-adjuvant treatment prior to resection of TCGA tumor per enrollment form.	11935	Notification	c70a5975-c37b-47cc-9113-427a754807d8	2012-11-10T00:00:00	05f490f0-6924-5cbb-968e-6312f7c00fd4	case	2018-08-23T16:28:11.210272-05:00	c70a5975-c37b-47cc-9113-427a754807d8	released	Neoadjuvant therapy	Approved	TCGA-33-4538	No	Stage IIIA	0.0	not reported	Upper lobe, lung		24174.0
TCGA-18-3409-11A	b09e872a-e837-49ec-8a27-84dcdcabf347	Squamous Cell Neoplasms	b09e872a-e837-49ec-8a27-84dcdcabf347	TCGA-18-3409	Bronchus and lung	1.095890410958904	Not Reported		20.0	white	male	not hispanic or latino	Alive	74.0	-27154.0	1930.0		Bronchus and lung	TCGA-LUSC	Squamous Cell Neoplasms	Lung Squamous Cell Carcinoma	TCGA	a3bac7ea-630d-57e3-9de7-cc94f627ef17	18	Princess Margaret Hospital (Canada)	Lung squamous cell carcinoma	IGC		['TCGA-18-3409', 'TCGA-18-3409']	['Prior malignancy basal cell carcinoma of the forehead. No systemic chemotherapy or radiation. Prior malignancy basaloid squamous cell carcinoma of the anal canal treated with chemotherapy and radiation.', 'Prior malignancy basal cell carcinoma of the forehead. No systemic chemotherapy or radiation. Prior malignancy basaloid squamous cell carcinoma of the anal canal treated with chemotherapy and…	['11923', '11711']	['Notification', 'Notification']	['b09e872a-e837-49ec-8a27-84dcdcabf347', 'b09e872a-e837-49ec-8a27-84dcdcabf347']	['2012-11-10T00:00:00', '2012-10-31T00:00:00']	['0a6312bc-5eb8-560f-a986-9e41c552cc13', '2d2ddab3-b372-5c23-8592-dcb6b6e9947f']	['case', 'case']	['2018-08-23T16:28:11.210272-05:00', '2018-08-23T16:28:11.210272-05:00']	['b09e872a-e837-49ec-8a27-84dcdcabf347', 'b09e872a-e837-49ec-8a27-84dcdcabf347']	['released', 'released']	['History of unacceptable prior treatment related to a prior/other malignancy', 'Prior malignancy']	['Approved', 'Approved']	['TCGA-18-3409', 'TCGA-18-3409']	Not Reported	Stage IA	0.0	not reported	Upper lobe, lung	3747.0	27154.0
TCGA-18-3409-01A	b09e872a-e837-49ec-8a27-84dcdcabf347	Squamous Cell Neoplasms	b09e872a-e837-49ec-8a27-84dcdcabf347	TCGA-18-3409	Bronchus and lung	1.095890410958904	Not Reported		20.0	white	male	not hispanic or latino	Alive	74.0	-27154.0	1930.0		Bronchus and lung	TCGA-LUSC	Squamous Cell Neoplasms	Lung Squamous Cell Carcinoma	TCGA	a3bac7ea-630d-57e3-9de7-cc94f627ef17	18	Princess Margaret Hospital (Canada)	Lung squamous cell carcinoma	IGC		['TCGA-18-3409', 'TCGA-18-3409']	['Prior malignancy basal cell carcinoma of the forehead. No systemic chemotherapy or radiation. Prior malignancy basaloid squamous cell carcinoma of the anal canal treated with chemotherapy and radiation.', 'Prior malignancy basal cell carcinoma of the forehead. No systemic chemotherapy or radiation. Prior malignancy basaloid squamous cell carcinoma of the anal canal treated with chemotherapy and…	['11923', '11711']	['Notification', 'Notification']	['b09e872a-e837-49ec-8a27-84dcdcabf347', 'b09e872a-e837-49ec-8a27-84dcdcabf347']	['2012-11-10T00:00:00', '2012-10-31T00:00:00']	['0a6312bc-5eb8-560f-a986-9e41c552cc13', '2d2ddab3-b372-5c23-8592-dcb6b6e9947f']	['case', 'case']	['2018-08-23T16:28:11.210272-05:00', '2018-08-23T16:28:11.210272-05:00']	['b09e872a-e837-49ec-8a27-84dcdcabf347', 'b09e872a-e837-49ec-8a27-84dcdcabf347']	['released', 'released']	['History of unacceptable prior treatment related to a prior/other malignancy', 'Prior malignancy']	['Approved', 'Approved']	['TCGA-18-3409', 'TCGA-18-3409']	Not Reported	Stage IA	0.0	not reported	Upper lobe, lung	3747.0	27154.0
TCGA-56-8308-01A	399c936e-ba68-4040-98d4-917a87dad603	Squamous Cell Neoplasms	399c936e-ba68-4040-98d4-917a87dad603	TCGA-56-8308	Bronchus and lung	3.452054794520548	Not Reported	25.0	63.0	white	male	not hispanic or latino	Alive	79.0	-29139.0	1933.0		Bronchus and lung	TCGA-LUSC	Squamous Cell Neoplasms	Lung Squamous Cell Carcinoma	TCGA	8e4a06a8-eb03-529f-b849-a1fd908c9962	56	International Genomics Consortium	Lung squamous cell carcinoma	IGC		TCGA-56-8308	Prior malignancy melanoma of the R eye. No systemic chemotherapy or radiation.	11751	Notification	399c936e-ba68-4040-98d4-917a87dad603	2012-10-31T00:00:00	0bae77b2-92d4-5d28-adc6-364dab444bd8	case	2018-08-23T16:28:11.210272-05:00	399c936e-ba68-4040-98d4-917a87dad603	released	Prior malignancy	Approved	TCGA-56-8308	No	Stage IIB	0.0	not reported	Upper lobe, lung	517.0	29139.0
TCGA-60-2696-01A	bff77f70-973a-4b49-8fd9-4a767f5df2c0	Squamous Cell Neoplasms	bff77f70-973a-4b49-8fd9-4a767f5df2c0	TCGA-60-2696	Bronchus and lung	0.821917808219178	Not Reported	30.0	15.0	black or african american	female	not hispanic or latino	Dead	76.0	-27991.0	1933.0	2009.0	Bronchus and lung	TCGA-LUSC	Squamous Cell Neoplasms	Lung Squamous Cell Carcinoma	TCGA	348d70e4-5094-5c2b-8056-1d075d4fe23d	60	Roswell Park	Lung squamous cell carcinoma	IGC	109.0	['TCGA-60-2696', 'TCGA-60-2696']	['Prior malignancy breast cancer treated w/ tamoxifen and radiation and tymus cancer treated w/ cancerrboplatin and Paclitaxel', '[intgen.org]: Subject has Hx of prior malignancy']	['11956', '740']	['Notification', 'Notification']	['bff77f70-973a-4b49-8fd9-4a767f5df2c0', 'bff77f70-973a-4b49-8fd9-4a767f5df2c0']	['2012-11-10T00:00:00', '2010-10-11T00:00:00']	['0d145a27-52f2-56a4-ba8f-f1cd3d0a0fb7', '140098ef-3eec-59d0-bde7-ce23997b25ff']	['case', 'case']	['2018-08-23T16:28:11.210272-05:00', '2018-08-23T16:28:11.210272-05:00']	['bff77f70-973a-4b49-8fd9-4a767f5df2c0', 'bff77f70-973a-4b49-8fd9-4a767f5df2c0']	['released', 'released']	['History of unacceptable prior treatment related to a prior/other malignancy', 'Prior malignancy']	['Approved', 'Approved']	['TCGA-60-2696', 'TCGA-60-2696']	Not Reported	Stage IIA	0.0	not reported	Upper lobe, lung	109.0	27991.0
TCGA-51-6867-01A	3b195845-0050-49cb-b639-1fe85a131ebe	Squamous Cell Neoplasms	3b195845-0050-49cb-b639-1fe85a131ebe	TCGA-51-6867	Bronchus and lung	2.191780821917808	Not Reported		40.0	white	female	not hispanic or latino	Dead	72.0	-26523.0	1931.0	2008.0	Bronchus and lung	TCGA-LUSC	Squamous Cell Neoplasms	Lung Squamous Cell Carcinoma	TCGA	a6c6490e-5963-5fa1-a2b5-434ee1ab9b40	51	UNC	Lung squamous cell carcinoma	IGC	1856.0	['TCGA-51-6867', 'TCGA-51-6867']	['Prior malignancy cancer of the larynx treated with locoregional radiation.', 'Prior malignancy cancer of the larynx treated with locoregional radiation.']	['11740', '11950']	['Notification', 'Notification']	['3b195845-0050-49cb-b639-1fe85a131ebe', '3b195845-0050-49cb-b639-1fe85a131ebe']	['2012-10-31T00:00:00', '2012-11-10T00:00:00']	['0dff7825-9afc-56a7-8732-4a8a3fec73d6', 'dc0a8bcf-ba7a-5cae-8e63-a868c1b9e5dd']	['case', 'case']	['2018-08-23T16:28:11.210272-05:00', '2018-08-23T16:32:20.747393-05:00']	['3b195845-0050-49cb-b639-1fe85a131ebe', '3b195845-0050-49cb-b639-1fe85a131ebe']	['released', 'released']	['Prior malignancy', 'History of acceptable prior treatment related to a prior/other malignancy']	['Approved', 'Approved']	['TCGA-51-6867', 'TCGA-51-6867']	Not Reported	Stage I	0.0	not reported	Upper lobe, lung		26523.0
TCGA-21-1077-01A	f516991c-5139-4b3e-b605-5a3d90688209	Squamous Cell Neoplasms	f516991c-5139-4b3e-b605-5a3d90688209	TCGA-21-1077	Bronchus and lung	3.0684931506849313	Not Reported		56.0	white	male	not hispanic or latino	Dead	64.0	-23523.0	1942.0	2008.0	Bronchus and lung	TCGA-LUSC	Squamous Cell Neoplasms	Lung Squamous Cell Carcinoma	TCGA	ade92dec-e8af-5751-899e-eb49344a039b	21	Fox Chase Cancer Center	Lung squamous cell carcinoma	IGC	1058.0	['TCGA-21-1077', 'TCGA-21-1077']	['[intgen.org]: Subject has Hx of prior malignancy', 'unknown treatment history']	['1037', '20734']	['Notification', 'Notification']	['f516991c-5139-4b3e-b605-5a3d90688209', 'f516991c-5139-4b3e-b605-5a3d90688209']	['2010-12-06T00:00:00', '2014-06-16T00:00:00']	['0e54c4b6-b4ab-5978-97e9-82ecf9a5ab46', 'c53f22b1-677b-5528-a438-39d5390e2c68']	['case', 'case']	['2018-08-23T16:28:11.210272-05:00', '2018-08-23T16:32:20.747393-05:00']	['f516991c-5139-4b3e-b605-5a3d90688209', 'f516991c-5139-4b3e-b605-5a3d90688209']	['released', 'released']	['Prior malignancy', 'History of unacceptable prior treatment related to a prior/other malignancy']	['Approved', 'Approved']	['TCGA-21-1077', 'TCGA-21-1077']	Not Reported	Stage IIB	0.0	not reported	Upper lobe, lung	1058.0	23523.0
TCGA-96-A4JK-01A	613adbb3-c2d1-4992-9953-c4fadd249001	Squamous Cell Neoplasms	613adbb3-c2d1-4992-9953-c4fadd249001	TCGA-96-A4JK	Bronchus and lung	6.027397260273973	Not Reported		110.0	white	male	not hispanic or latino	Alive	65.0	-23974.0	1947.0		Bronchus and lung	TCGA-LUSC	Squamous Cell Neoplasms	Lung Squamous Cell Carcinoma	TCGA	419bc7b9-8986-5980-a77f-dcd89ec95277	96	Washington University - NYU	Lung squamous cell carcinoma	IGC		TCGA-96-A4JK	Patient was given BCG for the prior bladder cancer, which was not approved by the lung group as an acceptable prior treatment. (per Kristen Leraas/BCR TCGA-2222)	21870	Notification	613adbb3-c2d1-4992-9953-c4fadd249001	2014-08-14T00:00:00	a56885f3-d296-590e-99a3-4d24b00d4e4e	case	2018-08-23T16:32:20.747393-05:00	613adbb3-c2d1-4992-9953-c4fadd249001	released	History of unacceptable prior treatment related to a prior/other malignancy	Approved	TCGA-96-A4JK	No	Stage IIA	0.0	not reported	Upper lobe, lung	589.0	23974.0
TCGA-60-2712-01A	f355cd59-eaa9-46c7-ab07-b90a7afc875c	Squamous Cell Neoplasms	f355cd59-eaa9-46c7-ab07-b90a7afc875c	TCGA-60-2712	Bronchus and lung	0.547945205479452	Not Reported	20.0	10.0	white	female	not hispanic or latino	Dead	79.0	-29131.0	1927.0	2006.0	Bronchus and lung	TCGA-LUSC	Squamous Cell Neoplasms	Lung Squamous Cell Carcinoma	TCGA	348d70e4-5094-5c2b-8056-1d075d4fe23d	60	Roswell Park	Lung squamous cell carcinoma	IGC	274.0	['TCGA-60-2712', 'TCGA-60-2712', 'TCGA-60-2712']	['[intgen.org]: Subject has Hx of prior malignancy', 'Prior malignancy L breast cancer treated w/ locoregional radiation (TCGA tumor is in L upper lobe of lung)', 'This subject was duplicated by TCGA-O2-A5IC; TCGA-O2-A5IC was redacted and this one retained']	['743', '11958', '17250']	['Notification', 'Notification', 'Observation']	['f355cd59-eaa9-46c7-ab07-b90a7afc875c', 'f355cd59-eaa9-46c7-ab07-b90a7afc875c', 'f355cd59-eaa9-46c7-ab07-b90a7afc875c']	['2010-10-11T00:00:00', '2012-11-10T00:00:00', '2013-09-05T00:00:00']	['1240dcbc-c58b-56c5-83a1-2bb1bc9e4b37', '6ef5c71f-ea3c-55dc-8550-37d1b67606d7', 'db4acac7-abc7-5a9b-87c8-5134f318147a']	['case', 'case', 'case']	['2018-08-23T16:28:11.210272-05:00', '2018-08-23T16:32:20.747393-05:00', '2018-08-23T16:32:20.747393-05:00']	['f355cd59-eaa9-46c7-ab07-b90a7afc875c', 'f355cd59-eaa9-46c7-ab07-b90a7afc875c', 'f355cd59-eaa9-46c7-ab07-b90a7afc875c']	['released', 'released', 'released']	['Prior malignancy', 'History of unacceptable prior treatment related to a prior/other malignancy', 'General']	['Approved', 'Approved', 'Approved']	['TCGA-60-2712', 'TCGA-60-2712', 'TCGA-60-2712']	Not Reported	Stage IIB	0.0	not reported	Upper lobe, lung	274.0	29131.0
TCGA-56-7221-01A	1dba835e-cbe9-41e0-883d-50bf86bc7821	Squamous Cell Neoplasms	1dba835e-cbe9-41e0-883d-50bf86bc7821	TCGA-56-7221	Bronchus and lung	1.36986301369863	Not Reported		25.0	white	male	not reported	Alive	79.0	-28873.0	1932.0		Bronchus and lung	TCGA-LUSC	Squamous Cell Neoplasms	Lung Squamous Cell Carcinoma	TCGA	8e4a06a8-eb03-529f-b849-a1fd908c9962	56	International Genomics Consortium	Lung squamous cell carcinoma	IGC		TCGA-56-7221	Prior malignancy basal cell carcinoma of the skin. No systemic chemotherapy or radiation.	11749	Notification	1dba835e-cbe9-41e0-883d-50bf86bc7821	2012-10-31T00:00:00	12ff5a02-93fa-5f33-bb20-3ce7fedea7a3	case	2018-08-23T16:28:11.210272-05:00	1dba835e-cbe9-41e0-883d-50bf86bc7821	released	Prior malignancy	Approved	TCGA-56-7221	Not Reported	Stage IB	0.0	not reported	Lower lobe, lung	608.0	28873.0
TCGA-21-A5DI-01A	a7cd7b0f-ab76-4f3f-a2d5-5ec04fe6c4f3	Squamous Cell Neoplasms	a7cd7b0f-ab76-4f3f-a2d5-5ec04fe6c4f3	TCGA-21-A5DI	Bronchus and lung		Not Reported			white	male	not hispanic or latino	Alive	77.0	-28374.0	1929.0		Bronchus and lung	TCGA-LUSC	Squamous Cell Neoplasms	Lung Squamous Cell Carcinoma	TCGA	ade92dec-e8af-5751-899e-eb49344a039b	21	Fox Chase Cancer Center	Lung squamous cell carcinoma	IGC		TCGA-21-A5DI	unknown treatment history	20737	Notification	a7cd7b0f-ab76-4f3f-a2d5-5ec04fe6c4f3	2014-06-16T00:00:00	138ee9d9-fe15-5530-ac8a-aa9d51b43d57	case	2018-08-23T16:28:11.210272-05:00	a7cd7b0f-ab76-4f3f-a2d5-5ec04fe6c4f3	released	History of unacceptable prior treatment related to a prior/other malignancy	Approved	TCGA-21-A5DI	No	Stage IA	0.0	not reported	Lower lobe, lung	979.0	28374.0
TCGA-77-8138-01A	283af87a-f962-47ab-8a7b-4fcd7e45cdf6	Squamous Cell Neoplasms	283af87a-f962-47ab-8a7b-4fcd7e45cdf6	TCGA-77-8138	Bronchus and lung	2.958904109589041	Not Reported	54.0	54.0	not reported	male	not reported	Dead	74.0	-27225.0	1929.0	2004.0	Bronchus and lung	TCGA-LUSC	Squamous Cell Neoplasms	Lung Squamous Cell Carcinoma	TCGA	9677780c-46d3-5efd-ab87-e563075cc9e0	77	Prince Charles Hospital	Lung squamous cell carcinoma	IGC	539.0	TCGA-77-8138	Subjects history of prior malignancies is unknown, which does not meet study protocol criteria.	11754	Notification	283af87a-f962-47ab-8a7b-4fcd7e45cdf6	2012-10-31T00:00:00	1aad0292-d4ba-5e63-a7c3-6771dfd8845d	case	2018-08-23T16:28:11.210272-05:00	283af87a-f962-47ab-8a7b-4fcd7e45cdf6	released	Item does not meet study protocol	Approved	TCGA-77-8138	No	Stage IB	0.0	not reported	Upper lobe, lung		27225.0
TCGA-43-7657-11A	dbece124-c042-4adc-8136-90e7940ee6ad	Squamous Cell Neoplasms	dbece124-c042-4adc-8136-90e7940ee6ad	TCGA-43-7657	Bronchus and lung	2.4657534246575343	Not Reported	45.0	45.0	white	female	not hispanic or latino	Alive	68.0	-25042.0	1943.0		Bronchus and lung	TCGA-LUSC	Squamous Cell Neoplasms	Lung Squamous Cell Carcinoma	TCGA	5578c76a-a8ab-50a7-bd34-6c6c89408a73	43	Christiana Healthcare	Lung squamous cell carcinoma	IGC		TCGA-43-7657	Prior malignancy uterine cancer. No systemic chemotherapy or radiation.	11671	Notification	dbece124-c042-4adc-8136-90e7940ee6ad	2012-10-31T00:00:00	1d3c65b7-db4a-59a4-994b-af13849709da	case	2018-08-23T16:28:11.210272-05:00	dbece124-c042-4adc-8136-90e7940ee6ad	released	Prior malignancy	Approved	TCGA-43-7657	Not Reported	Stage IA	0.0	not reported	Upper lobe, lung	236.0	25042.0
TCGA-43-7657-01A	dbece124-c042-4adc-8136-90e7940ee6ad	Squamous Cell Neoplasms	dbece124-c042-4adc-8136-90e7940ee6ad	TCGA-43-7657	Bronchus and lung	2.4657534246575343	Not Reported	45.0	45.0	white	female	not hispanic or latino	Alive	68.0	-25042.0	1943.0		Bronchus and lung	TCGA-LUSC	Squamous Cell Neoplasms	Lung Squamous Cell Carcinoma	TCGA	5578c76a-a8ab-50a7-bd34-6c6c89408a73	43	Christiana Healthcare	Lung squamous cell carcinoma	IGC		TCGA-43-7657	Prior malignancy uterine cancer. No systemic chemotherapy or radiation.	11671	Notification	dbece124-c042-4adc-8136-90e7940ee6ad	2012-10-31T00:00:00	1d3c65b7-db4a-59a4-994b-af13849709da	case	2018-08-23T16:28:11.210272-05:00	dbece124-c042-4adc-8136-90e7940ee6ad	released	Prior malignancy	Approved	TCGA-43-7657	Not Reported	Stage IA	0.0	not reported	Upper lobe, lung	236.0	25042.0
TCGA-60-2695-01A	acae4e48-57de-40c5-9ae5-4386144ebaea	Squamous Cell Neoplasms	acae4e48-57de-40c5-9ae5-4386144ebaea	TCGA-60-2695	Bronchus and lung	3.506849315068493	Not Reported	32.0	64.0	white	female	not hispanic or latino	Alive	74.0	-27211.0	1935.0		Bronchus and lung	TCGA-LUSC	Squamous Cell Neoplasms	Lung Squamous Cell Carcinoma	TCGA	348d70e4-5094-5c2b-8056-1d075d4fe23d	60	Roswell Park	Lung squamous cell carcinoma	IGC		TCGA-60-2695	[intgen.org]: Subject has Hx of prior malignancy	739	Notification	acae4e48-57de-40c5-9ae5-4386144ebaea	2010-10-11T00:00:00	225dd3cc-f361-5f72-b721-40ce47845b1b	case	2018-08-23T16:28:11.210272-05:00	acae4e48-57de-40c5-9ae5-4386144ebaea	released	Prior malignancy	Approved	TCGA-60-2695	No	Stage IB	0.0	not reported	Upper lobe, lung	642.0	27211.0
TCGA-21-1070-01A	28f899c5-ea17-4df6-83e6-e744e04d0ea1	Squamous Cell Neoplasms	28f899c5-ea17-4df6-83e6-e744e04d0ea1	TCGA-21-1070	Bronchus and lung	0.821917808219178	Not Reported		15.0	black or african american	female	not hispanic or latino	Alive	60.0	-22273.0	1940.0		Bronchus and lung	TCGA-LUSC	Squamous Cell Neoplasms	Lung Squamous Cell Carcinoma	TCGA	ade92dec-e8af-5751-899e-eb49344a039b	21	Fox Chase Cancer Center	Lung squamous cell carcinoma	IGC		['TCGA-21-1070', 'TCGA-21-1070']	['Prior malignancy breast cancer treated with chemo and radiation per path report', '[intgen.org]: Subject has Hx of prior malignancy']	['11928', '1036']	['Notification', 'Notification']	['28f899c5-ea17-4df6-83e6-e744e04d0ea1', '28f899c5-ea17-4df6-83e6-e744e04d0ea1']	['2012-11-10T00:00:00', '2010-12-06T00:00:00']	['257ddf69-f7c7-5799-a84b-67a505b92507', '5e30050f-1b76-5b98-8818-da9963ad7f64']	['case', 'case']	['2018-08-23T16:28:11.210272-05:00', '2018-08-23T16:32:20.747393-05:00']	['28f899c5-ea17-4df6-83e6-e744e04d0ea1', '28f899c5-ea17-4df6-83e6-e744e04d0ea1']	['released', 'released']	['History of unacceptable prior treatment related to a prior/other malignancy', 'Prior malignancy']	['Approved', 'Approved']	['TCGA-21-1070', 'TCGA-21-1070']	Not Reported	Stage IIIA	0.0	not reported	Upper lobe, lung	3636.0	22273.0
TCGA-94-7033-01A	3351b902-9b7e-4b90-bf6b-bcf74be00bc1	Squamous Cell Neoplasms	3351b902-9b7e-4b90-bf6b-bcf74be00bc1	TCGA-94-7033	Bronchus and lung	1.643835616438356	Not Reported		30.0	white	male	not hispanic or latino	Alive	73.0	-26948.0	1938.0		Bronchus and lung	TCGA-LUSC	Squamous Cell Neoplasms	Lung Squamous Cell Carcinoma	TCGA	130414af-456f-54e9-aa81-0841f8632e83	94	Washington University - Emory	Lung squamous cell carcinoma	IGC		['TCGA-94-7033', 'TCGA-94-7033']	['Prior malignancy bladder cancer treated with locoregional intravesical therapy', 'Prior malignancy bladder cancer treated with locoregional intravesical therapy']	['11757', '11973']	['Notification', 'Notification']	['3351b902-9b7e-4b90-bf6b-bcf74be00bc1', '3351b902-9b7e-4b90-bf6b-bcf74be00bc1']	['2012-10-31T00:00:00', '2012-11-10T00:00:00']	['260c1f73-ac6f-5f98-956f-9349c32b6af9', '903e1630-a692-5633-b55d-f055326948e7']	['case', 'case']	['2018-08-23T16:28:11.210272-05:00', '2018-08-23T16:32:20.747393-05:00']	['3351b902-9b7e-4b90-bf6b-bcf74be00bc1', '3351b902-9b7e-4b90-bf6b-bcf74be00bc1']	['released', 'released']	['Prior malignancy', 'History of acceptable prior treatment related to a prior/other malignancy']	['Approved', 'Approved']	['TCGA-94-7033', 'TCGA-94-7033']	Not Reported	Stage IB	0.0	not reported	Lower lobe, lung	640.0	26948.0
TCGA-60-2710-01A	b28e3be1-9843-4204-b999-b3e2a909c7bd	Squamous Cell Neoplasms	b28e3be1-9843-4204-b999-b3e2a909c7bd	TCGA-60-2710	Bronchus and lung	3.452054794520548	Not Reported	42.0	63.0	white	female	not hispanic or latino	Alive	67.0	-24669.0	1938.0		Bronchus and lung	TCGA-LUSC	Squamous Cell Neoplasms	Lung Squamous Cell Carcinoma	TCGA	348d70e4-5094-5c2b-8056-1d075d4fe23d	60	Roswell Park	Lung squamous cell carcinoma	IGC		TCGA-60-2710	[intgen.org]: Subject Positive for Neo-Adjuvant Therapy	3762	Notification	b28e3be1-9843-4204-b999-b3e2a909c7bd	2011-11-18T00:00:00	2bca53c1-903e-5b39-a4e8-d1628acc901f	case	2018-08-23T16:28:11.210272-05:00	b28e3be1-9843-4204-b999-b3e2a909c7bd	released	Neoadjuvant therapy	Approved	TCGA-60-2710	No	Stage IIA	0.0	not reported	Upper lobe, lung	2024.0	24669.0
TCGA-33-4589-01A	49f975ea-a1cf-4a9b-bf13-030c68cc99e4	Squamous Cell Neoplasms	49f975ea-a1cf-4a9b-bf13-030c68cc99e4	TCGA-33-4589	Bronchus and lung	2.4657534246575343	Not Reported		45.0	white	female	hispanic or latino	Dead	62.0	-22754.0	1930.0	1992.0	Bronchus and lung	TCGA-LUSC	Squamous Cell Neoplasms	Lung Squamous Cell Carcinoma	TCGA	7d6f4d7e-1842-5ef9-bba6-53fa85273a9d	33	Johns Hopkins	Lung squamous cell carcinoma	IGC	47.0	['TCGA-33-4589', 'TCGA-33-4589']	['Prior malignancy SCC of the tongue treated with locoregional radiation.', 'Prior malignancy SCC of the tongue treated with locoregional radiation.']	['11723', '11936']	['Notification', 'Notification']	['49f975ea-a1cf-4a9b-bf13-030c68cc99e4', '49f975ea-a1cf-4a9b-bf13-030c68cc99e4']	['2012-10-31T00:00:00', '2012-11-10T00:00:00']	['2d3a860d-81e6-5ae7-8cee-a8bcf5f07621', '7264f17f-6b6d-5d17-9ce4-648cf77abfdf']	['case', 'case']	['2018-08-23T16:28:11.210272-05:00', '2018-08-23T16:32:20.747393-05:00']	['49f975ea-a1cf-4a9b-bf13-030c68cc99e4', '49f975ea-a1cf-4a9b-bf13-030c68cc99e4']	['released', 'released']	['Prior malignancy', 'History of acceptable prior treatment related to a prior/other malignancy']	['Approved', 'Approved']	['TCGA-33-4589', 'TCGA-33-4589']	Not Reported	Stage IIB	0.0	not reported	Lung, NOS		22754.0
TCGA-33-4589-11A	49f975ea-a1cf-4a9b-bf13-030c68cc99e4	Squamous Cell Neoplasms	49f975ea-a1cf-4a9b-bf13-030c68cc99e4	TCGA-33-4589	Bronchus and lung	2.4657534246575343	Not Reported		45.0	white	female	hispanic or latino	Dead	62.0	-22754.0	1930.0	1992.0	Bronchus and lung	TCGA-LUSC	Squamous Cell Neoplasms	Lung Squamous Cell Carcinoma	TCGA	7d6f4d7e-1842-5ef9-bba6-53fa85273a9d	33	Johns Hopkins	Lung squamous cell carcinoma	IGC	47.0	['TCGA-33-4589', 'TCGA-33-4589']	['Prior malignancy SCC of the tongue treated with locoregional radiation.', 'Prior malignancy SCC of the tongue treated with locoregional radiation.']	['11723', '11936']	['Notification', 'Notification']	['49f975ea-a1cf-4a9b-bf13-030c68cc99e4', '49f975ea-a1cf-4a9b-bf13-030c68cc99e4']	['2012-10-31T00:00:00', '2012-11-10T00:00:00']	['2d3a860d-81e6-5ae7-8cee-a8bcf5f07621', '7264f17f-6b6d-5d17-9ce4-648cf77abfdf']	['case', 'case']	['2018-08-23T16:28:11.210272-05:00', '2018-08-23T16:32:20.747393-05:00']	['49f975ea-a1cf-4a9b-bf13-030c68cc99e4', '49f975ea-a1cf-4a9b-bf13-030c68cc99e4']	['released', 'released']	['Prior malignancy', 'History of acceptable prior treatment related to a prior/other malignancy']	['Approved', 'Approved']	['TCGA-33-4589', 'TCGA-33-4589']	Not Reported	Stage IIB	0.0	not reported	Lung, NOS		22754.0
TCGA-68-8250-01A	7b982d5e-3a7d-40ac-bd25-6044c62879b6	Squamous Cell Neoplasms	7b982d5e-3a7d-40ac-bd25-6044c62879b6	TCGA-68-8250	Bronchus and lung	2.73972602739726	Not Reported		50.0	black or african american	male	not hispanic or latino	Alive	66.0	-24118.0	1945.0		Bronchus and lung	TCGA-LUSC	Squamous Cell Neoplasms	Lung Squamous Cell Carcinoma	TCGA	786de6e3-2652-5496-a818-ca3ce45d6af2	68	Washington University - Cleveland Clinic	Lung squamous cell carcinoma	IGC		TCGA-68-8250	Pt with synchronous R LUAD, mixed subtype and L LUSC.	11963	Notification	7b982d5e-3a7d-40ac-bd25-6044c62879b6	2012-11-10T00:00:00	2e0e24e8-50c3-5127-9c1f-ad9a8af08479	case	2018-08-23T16:28:11.210272-05:00	7b982d5e-3a7d-40ac-bd25-6044c62879b6	released	Synchronous malignancy	Approved	TCGA-68-8250	Yes	Stage IA	0.0	not reported	Upper lobe, lung	244.0	24118.0
TCGA-34-2604-01A	cee6e9f6-6d7e-4096-a9bc-2cce004fb218	Squamous Cell Neoplasms	cee6e9f6-6d7e-4096-a9bc-2cce004fb218	TCGA-34-2604	Bronchus and lung	7.232876712328767	Not Reported		132.0	white	female	not hispanic or latino	Dead	81.0	-29827.0	1918.0	2001.0	Bronchus and lung	TCGA-LUSC	Squamous Cell Neoplasms	Lung Squamous Cell Carcinoma	TCGA	3006d675-7cc6-51ff-ac8c-d9c3c3808f96	34	University of Pittsburgh	Lung squamous cell carcinoma	IGC	958.0	['TCGA-34-2604', 'TCGA-34-2604']	['Prior malignancy bladder cancer treated w/ locoregional radiation.', '[intgen.org]: Prior Malignancy']	['11938', '658']	['Notification', 'Notification']	['cee6e9f6-6d7e-4096-a9bc-2cce004fb218', 'cee6e9f6-6d7e-4096-a9bc-2cce004fb218']	['2012-11-10T00:00:00', '2010-09-02T00:00:00']	['309745e2-4989-5faf-8e3f-89329c79c574', 'bfb5d173-4061-508e-bbb8-12faa3829974']	['case', 'case']	['2018-08-23T16:28:11.210272-05:00', '2018-08-23T16:32:20.747393-05:00']	['cee6e9f6-6d7e-4096-a9bc-2cce004fb218', 'cee6e9f6-6d7e-4096-a9bc-2cce004fb218']	['released', 'released']	['History of acceptable prior treatment related to a prior/other malignancy', 'Prior malignancy']	['Approved', 'Approved']	['TCGA-34-2604', 'TCGA-34-2604']	Not Reported	Stage IB	0.0	not reported	Lower lobe, lung	958.0	29827.0
TCGA-60-2715-01A	f3e67161-1532-4b50-a9b5-0da80410c4d7	Squamous Cell Neoplasms	f3e67161-1532-4b50-a9b5-0da80410c4d7	TCGA-60-2715	Bronchus and lung	1.36986301369863	Not Reported	23.0	25.0	white	male	not hispanic or latino	Dead	51.0	-18990.0	1957.0	2010.0	Bronchus and lung	TCGA-LUSC	Squamous Cell Neoplasms	Lung Squamous Cell Carcinoma	TCGA	348d70e4-5094-5c2b-8056-1d075d4fe23d	60	Roswell Park	Lung squamous cell carcinoma	IGC	1075.0	['TCGA-60-2715', 'TCGA-60-2715']	['Prior malignancy of the larynx treated w/ chemotherapy and radiation.', '[intgen.org]: Prior Malignancy']	['11960', '663']	['Notification', 'Notification']	['f3e67161-1532-4b50-a9b5-0da80410c4d7', 'f3e67161-1532-4b50-a9b5-0da80410c4d7']	['2012-11-10T00:00:00', '2010-09-02T00:00:00']	['31e4ad04-e845-59e2-80dd-52284248aaac', '73dd1e0f-6aab-5984-8209-cff9b8415690']	['case', 'case']	['2018-08-23T16:28:11.210272-05:00', '2018-08-23T16:32:20.747393-05:00']	['f3e67161-1532-4b50-a9b5-0da80410c4d7', 'f3e67161-1532-4b50-a9b5-0da80410c4d7']	['released', 'released']	['History of unacceptable prior treatment related to a prior/other malignancy', 'Prior malignancy']	['Approved', 'Approved']	['TCGA-60-2715', 'TCGA-60-2715']	Not Reported	Stage IA	0.0	not reported	Upper lobe, lung		18990.0
TCGA-NK-A5D1-01A	80aa8e99-41d5-422f-a1bb-69599aa8236f	Squamous Cell Neoplasms	80aa8e99-41d5-422f-a1bb-69599aa8236f	TCGA-NK-A5D1	Bronchus and lung	4.931506849315069	Not Reported		90.0	white	male	not hispanic or latino	Alive	57.0	-20909.0	1954.0		Bronchus and lung	TCGA-LUSC	Squamous Cell Neoplasms	Lung Squamous Cell Carcinoma	TCGA	eb317fbb-14b3-59cd-a99e-6493f0965eef	NK	Washington University - Rush University	Lung squamous cell carcinoma	NCH		TCGA-NK-A5D1	systemic treatment given to the prior/other malignancy	20739	Notification	80aa8e99-41d5-422f-a1bb-69599aa8236f	2014-06-16T00:00:00	333100c9-8a34-5359-94da-2631f7c8d8d3	case	2018-08-23T16:28:11.210272-05:00	80aa8e99-41d5-422f-a1bb-69599aa8236f	released	History of unacceptable prior treatment related to a prior/other malignancy	Approved	TCGA-NK-A5D1	No	Stage IIA	0.0	not reported	Upper lobe, lung	511.0	20909.0
TCGA-43-2576-01A	0806923c-2dee-403d-a2e9-771722873b0d	Squamous Cell Neoplasms	0806923c-2dee-403d-a2e9-771722873b0d	TCGA-43-2576	Bronchus and lung	1.095890410958904	Not Reported	35.0	20.0	white	female	not hispanic or latino	Alive	62.0	-22805.0	1947.0		Bronchus and lung	TCGA-LUSC	Squamous Cell Neoplasms	Lung Squamous Cell Carcinoma	TCGA	5578c76a-a8ab-50a7-bd34-6c6c89408a73	43	Christiana Healthcare	Lung squamous cell carcinoma	IGC																No	Stage IIIA	0.0	not reported	Upper lobe, lung	1223.0	22805.0
TCGA-22-5472-11A	bd3bf142-7c14-4538-8a76-3c6e140fa01a	Squamous Cell Neoplasms	bd3bf142-7c14-4538-8a76-3c6e140fa01a	TCGA-22-5472	Bronchus and lung	1.917808219178082	Not Reported	35.0	35.0	white	male	not hispanic or latino	Dead	67.0	-24482.0	1938.0	2010.0	Bronchus and lung	TCGA-LUSC	Squamous Cell Neoplasms	Lung Squamous Cell Carcinoma	TCGA	dbca60ac-8dfb-5b9e-abdc-dc6f3dd1a18c	22	Mayo Clinic - Rochester	Lung squamous cell carcinoma	IGC	1975.0	TCGA-22-5472	Prior malignancy SCC of the L cheek. No systemic chemotherapy or radiation.	11717	Notification	bd3bf142-7c14-4538-8a76-3c6e140fa01a	2012-10-31T00:00:00	3a9dce2d-0088-5ce2-9d8a-8af8399e491d	case	2018-08-23T16:28:11.210272-05:00	bd3bf142-7c14-4538-8a76-3c6e140fa01a	released	Prior malignancy	Approved	TCGA-22-5472	Not Reported	Stage IB	0.0	not reported	Lower lobe, lung		24482.0
TCGA-22-5472-01A	bd3bf142-7c14-4538-8a76-3c6e140fa01a	Squamous Cell Neoplasms	bd3bf142-7c14-4538-8a76-3c6e140fa01a	TCGA-22-5472	Bronchus and lung	1.917808219178082	Not Reported	35.0	35.0	white	male	not hispanic or latino	Dead	67.0	-24482.0	1938.0	2010.0	Bronchus and lung	TCGA-LUSC	Squamous Cell Neoplasms	Lung Squamous Cell Carcinoma	TCGA	dbca60ac-8dfb-5b9e-abdc-dc6f3dd1a18c	22	Mayo Clinic - Rochester	Lung squamous cell carcinoma	IGC	1975.0	TCGA-22-5472	Prior malignancy SCC of the L cheek. No systemic chemotherapy or radiation.	11717	Notification	bd3bf142-7c14-4538-8a76-3c6e140fa01a	2012-10-31T00:00:00	3a9dce2d-0088-5ce2-9d8a-8af8399e491d	case	2018-08-23T16:28:11.210272-05:00	bd3bf142-7c14-4538-8a76-3c6e140fa01a	released	Prior malignancy	Approved	TCGA-22-5472	Not Reported	Stage IB	0.0	not reported	Lower lobe, lung		24482.0
TCGA-22-1017-01A	25f64b80-0672-4980-9875-956b1699309b	Squamous Cell Neoplasms	25f64b80-0672-4980-9875-956b1699309b	TCGA-22-1017	Bronchus and lung		Not Reported	40.0		white	male	not hispanic or latino	Dead	62.0	-22880.0	1937.0	2003.0	Bronchus and lung	TCGA-LUSC	Squamous Cell Neoplasms	Lung Squamous Cell Carcinoma	TCGA	dbca60ac-8dfb-5b9e-abdc-dc6f3dd1a18c	22	Mayo Clinic - Rochester	Lung squamous cell carcinoma	IGC	1485.0	['TCGA-22-1017', 'TCGA-22-1017', 'TCGA-22-1017']	['Prior malignancy and neo-adjuvant treatment per enrollment form.', 'Prior malignancy and neo-adjuvant treatment per enrollment form.', '[intgen.org]: Subject Positive for Neo-Adjuvant Therapy']	['11715', '11930', '636']	['Notification', 'Notification', 'Notification']	['25f64b80-0672-4980-9875-956b1699309b', '25f64b80-0672-4980-9875-956b1699309b', '25f64b80-0672-4980-9875-956b1699309b']	['2012-10-31T00:00:00', '2012-11-10T00:00:00', '2010-09-02T00:00:00']	['40f39321-ed5a-5c0c-a37e-19dcb47b4841', '9b1c3d57-f929-58d2-8764-626e5209897a', 'c9a6ff03-605f-50a6-8ebe-e8acf46a86de']	['case', 'case', 'case']	['2018-08-23T16:32:20.747393-05:00', '2018-08-23T16:28:11.210272-05:00', '2018-08-23T16:32:20.747393-05:00']	['25f64b80-0672-4980-9875-956b1699309b', '25f64b80-0672-4980-9875-956b1699309b', '25f64b80-0672-4980-9875-956b1699309b']	['released', 'released', 'released']	['Prior malignancy', 'Neoadjuvant therapy', 'Neoadjuvant therapy']	['Approved', 'Approved', 'Approved']	['TCGA-22-1017', 'TCGA-22-1017', 'TCGA-22-1017']	Not Reported	Stage IA	0.0	not reported	Lung, NOS		22880.0
TCGA-60-2698-01A	fd9ee494-65fe-4de4-adff-7952a059b17f	Squamous Cell Neoplasms	fd9ee494-65fe-4de4-adff-7952a059b17f	TCGA-60-2698	Bronchus and lung		Not Reported			white	male	not reported	Dead	62.0	-22800.0	1931.0	1993.0	Bronchus and lung	TCGA-LUSC	Squamous Cell Neoplasms	Lung Squamous Cell Carcinoma	TCGA	348d70e4-5094-5c2b-8056-1d075d4fe23d	60	Roswell Park	Lung squamous cell carcinoma	IGC	311.0	TCGA-60-2698	[intgen.org]: Subject has Hx of prior malignancy	741	Notification	fd9ee494-65fe-4de4-adff-7952a059b17f	2010-10-11T00:00:00	41dcddf7-14fd-5a61-b454-f4b616db539e	case	2018-08-23T16:32:20.747393-05:00	fd9ee494-65fe-4de4-adff-7952a059b17f	released	Prior malignancy	Approved	TCGA-60-2698	No	Stage IIB	0.0	not reported	Lower lobe, lung		22800.0
TCGA-18-3410-11A	99599b60-4f5c-456b-8755-371b1aa7074e	Squamous Cell Neoplasms	99599b60-4f5c-456b-8755-371b1aa7074e	TCGA-18-3410	Bronchus and lung		Not Reported			not reported	male	not reported	Dead	81.0	-29827.0	1923.0	2004.0	Bronchus and lung	TCGA-LUSC	Squamous Cell Neoplasms	Lung Squamous Cell Carcinoma	TCGA	a3bac7ea-630d-57e3-9de7-cc94f627ef17	18	Princess Margaret Hospital (Canada)	Lung squamous cell carcinoma	IGC	146.0	TCGA-18-3410	Prior malignancy squamous cell carcinoma of the foot. No systemic chemotherapy or radiation.	11712	Notification	99599b60-4f5c-456b-8755-371b1aa7074e	2012-10-31T00:00:00	423792a5-fac5-5bed-abed-036b5e5102a6	case	2018-08-23T16:32:20.747393-05:00	99599b60-4f5c-456b-8755-371b1aa7074e	released	Prior malignancy	Approved	TCGA-18-3410	Not Reported	Stage IIB	0.0	not reported	Lower lobe, lung		29827.0
TCGA-18-3410-01A	99599b60-4f5c-456b-8755-371b1aa7074e	Squamous Cell Neoplasms	99599b60-4f5c-456b-8755-371b1aa7074e	TCGA-18-3410	Bronchus and lung		Not Reported			not reported	male	not reported	Dead	81.0	-29827.0	1923.0	2004.0	Bronchus and lung	TCGA-LUSC	Squamous Cell Neoplasms	Lung Squamous Cell Carcinoma	TCGA	a3bac7ea-630d-57e3-9de7-cc94f627ef17	18	Princess Margaret Hospital (Canada)	Lung squamous cell carcinoma	IGC	146.0	TCGA-18-3410	Prior malignancy squamous cell carcinoma of the foot. No systemic chemotherapy or radiation.	11712	Notification	99599b60-4f5c-456b-8755-371b1aa7074e	2012-10-31T00:00:00	423792a5-fac5-5bed-abed-036b5e5102a6	case	2018-08-23T16:32:20.747393-05:00	99599b60-4f5c-456b-8755-371b1aa7074e	released	Prior malignancy	Approved	TCGA-18-3410	Not Reported	Stage IIB	0.0	not reported	Lower lobe, lung		29827.0
TCGA-18-3406-01A	95b83006-02c9-4c4d-bf84-a45115f7d86d	Squamous Cell Neoplasms	95b83006-02c9-4c4d-bf84-a45115f7d86d	TCGA-18-3406	Bronchus and lung	10.95890410958904	Not Reported		200.0	white	male	not hispanic or latino	Dead	67.0	-24477.0	1936.0	2004.0	Bronchus and lung	TCGA-LUSC	Squamous Cell Neoplasms	Lung Squamous Cell Carcinoma	TCGA	a3bac7ea-630d-57e3-9de7-cc94f627ef17	18	Princess Margaret Hospital (Canada)	Lung squamous cell carcinoma	IGC	371.0	TCGA-18-3406	Prior malignancy L LUSC. No systemic chemotherapy or radiation.	11709	Notification	95b83006-02c9-4c4d-bf84-a45115f7d86d	2012-10-31T00:00:00	425f042c-0d60-51be-8ffc-69b39c3b4ad4	case	2018-08-23T16:32:20.747393-05:00	95b83006-02c9-4c4d-bf84-a45115f7d86d	released	Prior malignancy	Approved	TCGA-18-3406	Not Reported	Stage IA	0.0	not reported	Upper lobe, lung		24477.0
TCGA-18-3406-11A	95b83006-02c9-4c4d-bf84-a45115f7d86d	Squamous Cell Neoplasms	95b83006-02c9-4c4d-bf84-a45115f7d86d	TCGA-18-3406	Bronchus and lung	10.95890410958904	Not Reported		200.0	white	male	not hispanic or latino	Dead	67.0	-24477.0	1936.0	2004.0	Bronchus and lung	TCGA-LUSC	Squamous Cell Neoplasms	Lung Squamous Cell Carcinoma	TCGA	a3bac7ea-630d-57e3-9de7-cc94f627ef17	18	Princess Margaret Hospital (Canada)	Lung squamous cell carcinoma	IGC	371.0	TCGA-18-3406	Prior malignancy L LUSC. No systemic chemotherapy or radiation.	11709	Notification	95b83006-02c9-4c4d-bf84-a45115f7d86d	2012-10-31T00:00:00	425f042c-0d60-51be-8ffc-69b39c3b4ad4	case	2018-08-23T16:32:20.747393-05:00	95b83006-02c9-4c4d-bf84-a45115f7d86d	released	Prior malignancy	Approved	TCGA-18-3406	Not Reported	Stage IA	0.0	not reported	Upper lobe, lung		24477.0
TCGA-18-3407-01A	4e1ad82e-23c8-44bb-b74e-a3d0b1126b96	Squamous Cell Neoplasms	4e1ad82e-23c8-44bb-b74e-a3d0b1126b96	TCGA-18-3407	Bronchus and lung	2.191780821917808	Not Reported		40.0	asian	male	not hispanic or latino	Dead	72.0	-26615.0	1931.0	2003.0	Bronchus and lung	TCGA-LUSC	Squamous Cell Neoplasms	Lung Squamous Cell Carcinoma	TCGA	a3bac7ea-630d-57e3-9de7-cc94f627ef17	18	Princess Margaret Hospital (Canada)	Lung squamous cell carcinoma	IGC	136.0	['TCGA-18-3407', 'TCGA-18-3407']	['Prior malignancy R tongue treated with radiation.', 'Prior malignancy R tongue treated with radiation.']	['11710', '11922']	['Notification', 'Notification']	['4e1ad82e-23c8-44bb-b74e-a3d0b1126b96', '4e1ad82e-23c8-44bb-b74e-a3d0b1126b96']	['2012-10-31T00:00:00', '2012-11-10T00:00:00']	['43074507-19cc-569c-9518-022654241c6a', '5bd74ca8-27c4-56ff-b4f5-390298b5f8b0']	['case', 'case']	['2018-08-23T16:32:20.747393-05:00', '2018-08-23T16:28:11.210272-05:00']	['4e1ad82e-23c8-44bb-b74e-a3d0b1126b96', '4e1ad82e-23c8-44bb-b74e-a3d0b1126b96']	['released', 'released']	['Prior malignancy', 'History of acceptable prior treatment related to a prior/other malignancy']	['Approved', 'Approved']	['TCGA-18-3407', 'TCGA-18-3407']	Not Reported	Stage IB	0.0	not reported	Upper lobe, lung		26615.0
TCGA-18-3407-11A	4e1ad82e-23c8-44bb-b74e-a3d0b1126b96	Squamous Cell Neoplasms	4e1ad82e-23c8-44bb-b74e-a3d0b1126b96	TCGA-18-3407	Bronchus and lung	2.191780821917808	Not Reported		40.0	asian	male	not hispanic or latino	Dead	72.0	-26615.0	1931.0	2003.0	Bronchus and lung	TCGA-LUSC	Squamous Cell Neoplasms	Lung Squamous Cell Carcinoma	TCGA	a3bac7ea-630d-57e3-9de7-cc94f627ef17	18	Princess Margaret Hospital (Canada)	Lung squamous cell carcinoma	IGC	136.0	['TCGA-18-3407', 'TCGA-18-3407']	['Prior malignancy R tongue treated with radiation.', 'Prior malignancy R tongue treated with radiation.']	['11710', '11922']	['Notification', 'Notification']	['4e1ad82e-23c8-44bb-b74e-a3d0b1126b96', '4e1ad82e-23c8-44bb-b74e-a3d0b1126b96']	['2012-10-31T00:00:00', '2012-11-10T00:00:00']	['43074507-19cc-569c-9518-022654241c6a', '5bd74ca8-27c4-56ff-b4f5-390298b5f8b0']	['case', 'case']	['2018-08-23T16:32:20.747393-05:00', '2018-08-23T16:28:11.210272-05:00']	['4e1ad82e-23c8-44bb-b74e-a3d0b1126b96', '4e1ad82e-23c8-44bb-b74e-a3d0b1126b96']	['released', 'released']	['Prior malignancy', 'History of acceptable prior treatment related to a prior/other malignancy']	['Approved', 'Approved']	['TCGA-18-3407', 'TCGA-18-3407']	Not Reported	Stage IB	0.0	not reported	Upper lobe, lung		26615.0
TCGA-21-1083-01A	0398eae1-7216-4595-80a5-6b117d96e070	Squamous Cell Neoplasms	0398eae1-7216-4595-80a5-6b117d96e070	TCGA-21-1083	Bronchus and lung	13.150684931506849	Not Reported		240.0	white	male	not hispanic or latino	Dead	75.0	-27708.0	1922.0	2000.0	Bronchus and lung	TCGA-LUSC	Squamous Cell Neoplasms	Lung Squamous Cell Carcinoma	TCGA	ade92dec-e8af-5751-899e-eb49344a039b	21	Fox Chase Cancer Center	Lung squamous cell carcinoma	IGC	1315.0	['TCGA-21-1083', 'TCGA-21-1083']	['[intgen.org]: Subject has Hx of prior malignancy', 'unknown treatment history']	['1039', '20736']	['Notification', 'Notification']	['0398eae1-7216-4595-80a5-6b117d96e070', '0398eae1-7216-4595-80a5-6b117d96e070']	['2010-12-06T00:00:00', '2014-06-16T00:00:00']	['43363c6b-3ce3-5d71-9128-411fe0753672', '87459e2b-8afe-5bae-9a5c-dbaa9bb21480']	['case', 'case']	['2018-08-23T16:28:11.210272-05:00', '2018-08-23T16:28:11.210272-05:00']	['0398eae1-7216-4595-80a5-6b117d96e070', '0398eae1-7216-4595-80a5-6b117d96e070']	['released', 'released']	['Prior malignancy', 'History of unacceptable prior treatment related to a prior/other malignancy']	['Approved', 'Approved']	['TCGA-21-1083', 'TCGA-21-1083']	Not Reported	Stage IA	0.0	not reported	Upper lobe, lung	267.0	27708.0
TCGA-56-8504-11A	9ee64a87-7224-461c-94da-29710d73164f	Squamous Cell Neoplasms	9ee64a87-7224-461c-94da-29710d73164f	TCGA-56-8504	Bronchus and lung		Not Reported			white	male	not hispanic or latino	Alive	74.0	-27210.0	1938.0		Bronchus and lung	TCGA-LUSC	Squamous Cell Neoplasms	Lung Squamous Cell Carcinoma	TCGA	8e4a06a8-eb03-529f-b849-a1fd908c9962	56	International Genomics Consortium	Lung squamous cell carcinoma	IGC		TCGA-56-8504	Prior malignancy skin cancer. No systemic chemotherapy or radiation.	11752	Notification	9ee64a87-7224-461c-94da-29710d73164f	2012-10-31T00:00:00	49e9f868-bd53-59ab-a673-30239352fd06	case	2018-08-23T16:32:20.747393-05:00	9ee64a87-7224-461c-94da-29710d73164f	released	Prior malignancy	Approved	TCGA-56-8504	No	Stage IB	0.0	not reported	Upper lobe, lung	510.0	27210.0
TCGA-56-8504-01A	9ee64a87-7224-461c-94da-29710d73164f	Squamous Cell Neoplasms	9ee64a87-7224-461c-94da-29710d73164f	TCGA-56-8504	Bronchus and lung		Not Reported			white	male	not hispanic or latino	Alive	74.0	-27210.0	1938.0		Bronchus and lung	TCGA-LUSC	Squamous Cell Neoplasms	Lung Squamous Cell Carcinoma	TCGA	8e4a06a8-eb03-529f-b849-a1fd908c9962	56	International Genomics Consortium	Lung squamous cell carcinoma	IGC		TCGA-56-8504	Prior malignancy skin cancer. No systemic chemotherapy or radiation.	11752	Notification	9ee64a87-7224-461c-94da-29710d73164f	2012-10-31T00:00:00	49e9f868-bd53-59ab-a673-30239352fd06	case	2018-08-23T16:32:20.747393-05:00	9ee64a87-7224-461c-94da-29710d73164f	released	Prior malignancy	Approved	TCGA-56-8504	No	Stage IB	0.0	not reported	Upper lobe, lung	510.0	27210.0
TCGA-33-6737-11A	afedf3fb-fc77-45a7-bdcd-2c78706a0f8a	Squamous Cell Neoplasms	afedf3fb-fc77-45a7-bdcd-2c78706a0f8a	TCGA-33-6737	Bronchus and lung	1.095890410958904	Not Reported		20.0	white	male	not reported	Dead	71.0	-26033.0	1937.0	2009.0	Bronchus and lung	TCGA-LUSC	Squamous Cell Neoplasms	Lung Squamous Cell Carcinoma	TCGA	7d6f4d7e-1842-5ef9-bba6-53fa85273a9d	33	Johns Hopkins	Lung squamous cell carcinoma	IGC	601.0	['TCGA-33-6737', 'TCGA-33-6737']	['[intgen.org]: Subject has Hx of prior malignancy', 'Prior malignancy Hairy Cell Leukemia treated with 2-CdA and Pentostatin.']	['3761', '11937']	['Notification', 'Notification']	['afedf3fb-fc77-45a7-bdcd-2c78706a0f8a', 'afedf3fb-fc77-45a7-bdcd-2c78706a0f8a']	['2011-11-18T00:00:00', '2012-11-10T00:00:00']	['4be0d3d1-4984-5e2b-93cf-01ea922bd5a2', 'af9a333d-a068-5868-901e-020e697444e8']	['case', 'case']	['2018-08-23T16:32:20.747393-05:00', '2018-08-23T16:32:20.747393-05:00']	['afedf3fb-fc77-45a7-bdcd-2c78706a0f8a', 'afedf3fb-fc77-45a7-bdcd-2c78706a0f8a']	['released', 'released']	['Prior malignancy', 'History of unacceptable prior treatment related to a prior/other malignancy']	['Approved', 'Approved']	['TCGA-33-6737', 'TCGA-33-6737']	Not Reported	Stage IIIA	0.0	not reported	Upper lobe, lung		26033.0
TCGA-33-6737-01A	afedf3fb-fc77-45a7-bdcd-2c78706a0f8a	Squamous Cell Neoplasms	afedf3fb-fc77-45a7-bdcd-2c78706a0f8a	TCGA-33-6737	Bronchus and lung	1.095890410958904	Not Reported		20.0	white	male	not reported	Dead	71.0	-26033.0	1937.0	2009.0	Bronchus and lung	TCGA-LUSC	Squamous Cell Neoplasms	Lung Squamous Cell Carcinoma	TCGA	7d6f4d7e-1842-5ef9-bba6-53fa85273a9d	33	Johns Hopkins	Lung squamous cell carcinoma	IGC	601.0	['TCGA-33-6737', 'TCGA-33-6737']	['[intgen.org]: Subject has Hx of prior malignancy', 'Prior malignancy Hairy Cell Leukemia treated with 2-CdA and Pentostatin.']	['3761', '11937']	['Notification', 'Notification']	['afedf3fb-fc77-45a7-bdcd-2c78706a0f8a', 'afedf3fb-fc77-45a7-bdcd-2c78706a0f8a']	['2011-11-18T00:00:00', '2012-11-10T00:00:00']	['4be0d3d1-4984-5e2b-93cf-01ea922bd5a2', 'af9a333d-a068-5868-901e-020e697444e8']	['case', 'case']	['2018-08-23T16:32:20.747393-05:00', '2018-08-23T16:32:20.747393-05:00']	['afedf3fb-fc77-45a7-bdcd-2c78706a0f8a', 'afedf3fb-fc77-45a7-bdcd-2c78706a0f8a']	['released', 'released']	['Prior malignancy', 'History of unacceptable prior treatment related to a prior/other malignancy']	['Approved', 'Approved']	['TCGA-33-6737', 'TCGA-33-6737']	Not Reported	Stage IIIA	0.0	not reported	Upper lobe, lung		26033.0
TCGA-22-5471-01A	bece6b8e-5d6c-4dd6-85a3-9b3a9c670aa7	Squamous Cell Neoplasms	bece6b8e-5d6c-4dd6-85a3-9b3a9c670aa7	TCGA-22-5471	Bronchus and lung	2.73972602739726	Not Reported		50.0	white	male	not reported	Alive	75.0	-27749.0	1930.0		Bronchus and lung	TCGA-LUSC	Squamous Cell Neoplasms	Lung Squamous Cell Carcinoma	TCGA	dbca60ac-8dfb-5b9e-abdc-dc6f3dd1a18c	22	Mayo Clinic - Rochester	Lung squamous cell carcinoma	IGC		TCGA-22-5471	Prior malignancy melanoma of the neck. No systemic chemotherapy or radiation.	11716	Notification	bece6b8e-5d6c-4dd6-85a3-9b3a9c670aa7	2012-10-31T00:00:00	50a7fed3-f833-5fc2-820e-47808479823d	case	2018-08-23T16:32:20.747393-05:00	bece6b8e-5d6c-4dd6-85a3-9b3a9c670aa7	released	Prior malignancy	Approved	TCGA-22-5471	Not Reported	Stage IB	0.0	not reported	Lower lobe, lung	1845.0	27749.0
TCGA-22-5471-11A	bece6b8e-5d6c-4dd6-85a3-9b3a9c670aa7	Squamous Cell Neoplasms	bece6b8e-5d6c-4dd6-85a3-9b3a9c670aa7	TCGA-22-5471	Bronchus and lung	2.73972602739726	Not Reported		50.0	white	male	not reported	Alive	75.0	-27749.0	1930.0		Bronchus and lung	TCGA-LUSC	Squamous Cell Neoplasms	Lung Squamous Cell Carcinoma	TCGA	dbca60ac-8dfb-5b9e-abdc-dc6f3dd1a18c	22	Mayo Clinic - Rochester	Lung squamous cell carcinoma	IGC		TCGA-22-5471	Prior malignancy melanoma of the neck. No systemic chemotherapy or radiation.	11716	Notification	bece6b8e-5d6c-4dd6-85a3-9b3a9c670aa7	2012-10-31T00:00:00	50a7fed3-f833-5fc2-820e-47808479823d	case	2018-08-23T16:32:20.747393-05:00	bece6b8e-5d6c-4dd6-85a3-9b3a9c670aa7	released	Prior malignancy	Approved	TCGA-22-5471	Not Reported	Stage IB	0.0	not reported	Lower lobe, lung	1845.0	27749.0
TCGA-43-5668-01A	f5ad138c-1714-41e9-9c2d-c88050bec407	Squamous Cell Neoplasms	f5ad138c-1714-41e9-9c2d-c88050bec407	TCGA-43-5668	Bronchus and lung	1.095890410958904	Not Reported		20.0	white	male	not hispanic or latino	Dead	78.0	-28635.0	1932.0		Bronchus and lung	TCGA-LUSC	Squamous Cell Neoplasms	Lung Squamous Cell Carcinoma	TCGA	5578c76a-a8ab-50a7-bd34-6c6c89408a73	43	Christiana Healthcare	Lung squamous cell carcinoma	IGC	559.0	TCGA-43-5668	Prior malignancy basal cell carcinoma of the skin. No systemic chemotherapy or radiation.	11728	Notification	f5ad138c-1714-41e9-9c2d-c88050bec407	2012-10-31T00:00:00	5109f0f7-f156-51b7-bc7a-c2d940b84525	case	2018-08-23T16:32:20.747393-05:00	f5ad138c-1714-41e9-9c2d-c88050bec407	released	Prior malignancy	Approved	TCGA-43-5668	Not Reported	Stage IIA	0.0	not reported	Upper lobe, lung	349.0	28635.0
TCGA-43-5668-11A	f5ad138c-1714-41e9-9c2d-c88050bec407	Squamous Cell Neoplasms	f5ad138c-1714-41e9-9c2d-c88050bec407	TCGA-43-5668	Bronchus and lung	1.095890410958904	Not Reported		20.0	white	male	not hispanic or latino	Dead	78.0	-28635.0	1932.0		Bronchus and lung	TCGA-LUSC	Squamous Cell Neoplasms	Lung Squamous Cell Carcinoma	TCGA	5578c76a-a8ab-50a7-bd34-6c6c89408a73	43	Christiana Healthcare	Lung squamous cell carcinoma	IGC	559.0	TCGA-43-5668	Prior malignancy basal cell carcinoma of the skin. No systemic chemotherapy or radiation.	11728	Notification	f5ad138c-1714-41e9-9c2d-c88050bec407	2012-10-31T00:00:00	5109f0f7-f156-51b7-bc7a-c2d940b84525	case	2018-08-23T16:32:20.747393-05:00	f5ad138c-1714-41e9-9c2d-c88050bec407	released	Prior malignancy	Approved	TCGA-43-5668	Not Reported	Stage IIA	0.0	not reported	Upper lobe, lung	349.0	28635.0
TCGA-56-8623-11A	513c5f34-dc6e-4caa-81cc-907fd6a825b1	Squamous Cell Neoplasms	513c5f34-dc6e-4caa-81cc-907fd6a825b1	TCGA-56-8623	Bronchus and lung	2.4657534246575343	Not Reported		45.0	white	male	not hispanic or latino	Dead	71.0	-26231.0	1941.0		Bronchus and lung	TCGA-LUSC	Squamous Cell Neoplasms	Lung Squamous Cell Carcinoma	TCGA	8e4a06a8-eb03-529f-b849-a1fd908c9962	56	International Genomics Consortium	Lung squamous cell carcinoma	IGC	692.0	TCGA-56-8623	Possible tumor/normal sample swap, cross-contamination, and/or sample purity issues. The sequencing and characterization centers have reported that molecular signature of the tumor DNA and RNA cluster with the normal controls. Their analysis suggests that the purity of the tumor is very low. Therefore, the data from this patient should be used with caution.	22102	Notification	513c5f34-dc6e-4caa-81cc-907fd6a825b1	2014-09-05T00:00:00	53ccabc5-0c89-5e55-a267-130dd021d9ff	case	2018-08-23T16:32:20.747393-05:00	513c5f34-dc6e-4caa-81cc-907fd6a825b1	released	BCR Notification	Approved	TCGA-56-8623	No	Stage IB	0.0	not reported	Upper lobe, lung	6.0	26231.0
TCGA-56-8623-01A	513c5f34-dc6e-4caa-81cc-907fd6a825b1	Squamous Cell Neoplasms	513c5f34-dc6e-4caa-81cc-907fd6a825b1	TCGA-56-8623	Bronchus and lung	2.4657534246575343	Not Reported		45.0	white	male	not hispanic or latino	Dead	71.0	-26231.0	1941.0		Bronchus and lung	TCGA-LUSC	Squamous Cell Neoplasms	Lung Squamous Cell Carcinoma	TCGA	8e4a06a8-eb03-529f-b849-a1fd908c9962	56	International Genomics Consortium	Lung squamous cell carcinoma	IGC	692.0	TCGA-56-8623	Possible tumor/normal sample swap, cross-contamination, and/or sample purity issues. The sequencing and characterization centers have reported that molecular signature of the tumor DNA and RNA cluster with the normal controls. Their analysis suggests that the purity of the tumor is very low. Therefore, the data from this patient should be used with caution.	22102	Notification	513c5f34-dc6e-4caa-81cc-907fd6a825b1	2014-09-05T00:00:00	53ccabc5-0c89-5e55-a267-130dd021d9ff	case	2018-08-23T16:32:20.747393-05:00	513c5f34-dc6e-4caa-81cc-907fd6a825b1	released	BCR Notification	Approved	TCGA-56-8623	No	Stage IB	0.0	not reported	Upper lobe, lung	6.0	26231.0
TCGA-94-7557-01A	ea741488-5475-4a3d-b9fe-81722f129974	Squamous Cell Neoplasms	ea741488-5475-4a3d-b9fe-81722f129974	TCGA-94-7557	Bronchus and lung		Not Reported			black or african american	male	not hispanic or latino	Dead	73.0	-26802.0	1938.0	2011.0	Bronchus and lung	TCGA-LUSC	Squamous Cell Neoplasms	Lung Squamous Cell Carcinoma	TCGA	130414af-456f-54e9-aa81-0841f8632e83	94	Washington University - Emory	Lung squamous cell carcinoma	IGC	5.0	['TCGA-94-7557', 'TCGA-94-7557']	['Prior malignancy prostate cancer. No systemic chemotherapy or radiation. Patient with synchronous LUAD, mixed subtype.', 'Prior malignancy prostate cancer. No systemic chemotherapy or radiation. Patient with synchronous LUAD, mixed subtype.']	['11974', '11758']	['Notification', 'Notification']	['ea741488-5475-4a3d-b9fe-81722f129974', 'ea741488-5475-4a3d-b9fe-81722f129974']	['2012-11-10T00:00:00', '2012-10-31T00:00:00']	['55eb6cc2-9a4c-5200-bf54-cc80c70bbe5c', 'e98ebf5a-d8ca-5e30-a1a1-9a2ef5d9c1da']	['case', 'case']	['2018-08-23T16:32:20.747393-05:00', '2018-08-23T16:32:20.747393-05:00']	['ea741488-5475-4a3d-b9fe-81722f129974', 'ea741488-5475-4a3d-b9fe-81722f129974']	['released', 'released']	['Synchronous malignancy', 'Prior malignancy']	['Approved', 'Approved']	['TCGA-94-7557', 'TCGA-94-7557']	Not Reported	Stage IB	0.0	not reported	Upper lobe, lung		26802.0
TCGA-22-1000-01A	972476b7-d7f3-4865-b978-0c13f29457cb	Squamous Cell Neoplasms	972476b7-d7f3-4865-b978-0c13f29457cb	TCGA-22-1000	Bronchus and lung	2.191780821917808	Not Reported	45.0	40.0	white	male	not hispanic or latino	Dead	76.0	-27901.0	1924.0	2001.0	Bronchus and lung	TCGA-LUSC	Squamous Cell Neoplasms	Lung Squamous Cell Carcinoma	TCGA	dbca60ac-8dfb-5b9e-abdc-dc6f3dd1a18c	22	Mayo Clinic - Rochester	Lung squamous cell carcinoma	IGC	454.0	['TCGA-22-1000', 'TCGA-22-1000']	['[intgen.org]: Subject has Hx of prior malignancy', 'Prior malignancy prostate cancer treated w/ radation']	['1035', '11929']	['Notification', 'Notification']	['972476b7-d7f3-4865-b978-0c13f29457cb', '972476b7-d7f3-4865-b978-0c13f29457cb']	['2010-12-06T00:00:00', '2012-11-10T00:00:00']	['56eaaa75-aa40-544a-9dae-121f6bf582c5', '9f1ee78d-f022-5495-b6ad-fa6aa56bafdb']	['case', 'case']	['2018-08-23T16:28:11.210272-05:00', '2018-08-23T16:32:20.747393-05:00']	['972476b7-d7f3-4865-b978-0c13f29457cb', '972476b7-d7f3-4865-b978-0c13f29457cb']	['released', 'released']	['Prior malignancy', 'History of acceptable prior treatment related to a prior/other malignancy']	['Approved', 'Approved']	['TCGA-22-1000', 'TCGA-22-1000']	Not Reported	Stage IB	0.0	not reported	Lung, NOS		27901.0
TCGA-94-7943-01A	aecf85cc-058c-46f3-9cdc-3573ac3b8438	Squamous Cell Neoplasms	aecf85cc-058c-46f3-9cdc-3573ac3b8438	TCGA-94-7943	Bronchus and lung	1.643835616438356	Not Reported	30.0	30.0	white	male	not hispanic or latino	Alive	80.0	-29282.0	1931.0		Bronchus and lung	TCGA-LUSC	Squamous Cell Neoplasms	Lung Squamous Cell Carcinoma	TCGA	130414af-456f-54e9-aa81-0841f8632e83	94	Washington University - Emory	Lung squamous cell carcinoma	IGC		TCGA-94-7943	Prior malignancy lung cancer. No systemic chemotherapy or radiation.	11759	Notification	aecf85cc-058c-46f3-9cdc-3573ac3b8438	2012-10-31T00:00:00	5de6652d-418f-5584-88a2-634c35947cea	case	2018-08-23T16:28:11.210272-05:00	aecf85cc-058c-46f3-9cdc-3573ac3b8438	released	Prior malignancy	Approved	TCGA-94-7943	Not Reported	Stage IA	0.0	not reported	Lower lobe, lung	559.0	29282.0
TCGA-60-2697-01A	3c112114-6a8b-4aea-9349-6dffbaad078d	Squamous Cell Neoplasms	3c112114-6a8b-4aea-9349-6dffbaad078d	TCGA-60-2697	Bronchus and lung		Not Reported			white	male	not reported	Dead	41.0	-14984.0	1951.0	1993.0	Bronchus and lung	TCGA-LUSC	Squamous Cell Neoplasms	Lung Squamous Cell Carcinoma	TCGA	348d70e4-5094-5c2b-8056-1d075d4fe23d	60	Roswell Park	Lung squamous cell carcinoma	IGC	372.0	TCGA-60-2697	Patient received neo-adjuvant vincristine, CCNU, cytoxan, doxirubicin, and cisplatinum prior to resection of TCGA tumor	11957	Notification	3c112114-6a8b-4aea-9349-6dffbaad078d	2012-11-10T00:00:00	7540077a-0a70-5550-821e-7436855a3e9f	case	2018-08-23T16:32:20.747393-05:00	3c112114-6a8b-4aea-9349-6dffbaad078d	released	Neoadjuvant therapy	Approved	TCGA-60-2697	No	Stage IIA	0.0	not reported	Lung, NOS		14984.0
TCGA-90-6837-01A	0e515ab8-99f9-43d9-a621-8fe9ede828ec	Squamous Cell Neoplasms	0e515ab8-99f9-43d9-a621-8fe9ede828ec	TCGA-90-6837	Bronchus and lung	2.191780821917808	Not Reported		40.0	white	male	not hispanic or latino	Alive	64.0	-23511.0	1947.0		Bronchus and lung	TCGA-LUSC	Squamous Cell Neoplasms	Lung Squamous Cell Carcinoma	TCGA	ff34dd7e-0d4d-5433-8112-14770282a35c	90	ABS - IUPUI	Lung squamous cell carcinoma	IGC		TCGA-90-6837	Possible tumor/normal sample swap, cross-contamination, and/or sample purity issues. The sequencing and characterization centers have reported that molecular signatures from the DNA and RNA from the tumor and normal tissue, as well as DNA from the blood derived normal, do not cluster with the expected sample types. This suggests the tumor and normal samples may not be labeled correctly; all genot…	21937	Notification	0e515ab8-99f9-43d9-a621-8fe9ede828ec	2014-09-04T00:00:00	76b109e9-f9f6-5cb3-b985-d0df574cfb30	case	2018-08-23T16:32:20.747393-05:00	0e515ab8-99f9-43d9-a621-8fe9ede828ec	released	BCR Notification	Approved	TCGA-90-6837	No	Stage IIB	0.0	not reported	Overlapping lesion of lung	758.0	23511.0
TCGA-90-6837-11A	0e515ab8-99f9-43d9-a621-8fe9ede828ec	Squamous Cell Neoplasms	0e515ab8-99f9-43d9-a621-8fe9ede828ec	TCGA-90-6837	Bronchus and lung	2.191780821917808	Not Reported		40.0	white	male	not hispanic or latino	Alive	64.0	-23511.0	1947.0		Bronchus and lung	TCGA-LUSC	Squamous Cell Neoplasms	Lung Squamous Cell Carcinoma	TCGA	ff34dd7e-0d4d-5433-8112-14770282a35c	90	ABS - IUPUI	Lung squamous cell carcinoma	IGC		TCGA-90-6837	Possible tumor/normal sample swap, cross-contamination, and/or sample purity issues. The sequencing and characterization centers have reported that molecular signatures from the DNA and RNA from the tumor and normal tissue, as well as DNA from the blood derived normal, do not cluster with the expected sample types. This suggests the tumor and normal samples may not be labeled correctly; all genot…	21937	Notification	0e515ab8-99f9-43d9-a621-8fe9ede828ec	2014-09-04T00:00:00	76b109e9-f9f6-5cb3-b985-d0df574cfb30	case	2018-08-23T16:32:20.747393-05:00	0e515ab8-99f9-43d9-a621-8fe9ede828ec	released	BCR Notification	Approved	TCGA-90-6837	No	Stage IIB	0.0	not reported	Overlapping lesion of lung	758.0	23511.0
TCGA-21-1078-01A	0ab8d063-62b4-4d47-82aa-e3351a60029d	Squamous Cell Neoplasms	0ab8d063-62b4-4d47-82aa-e3351a60029d	TCGA-21-1078	Bronchus and lung	0.4931506849315068	Not Reported	59.0	9.0	white	male	not hispanic or latino	Dead	77.0	-28125.0	1929.0	2007.0	Bronchus and lung	TCGA-LUSC	Squamous Cell Neoplasms	Lung Squamous Cell Carcinoma	TCGA	ade92dec-e8af-5751-899e-eb49344a039b	21	Fox Chase Cancer Center	Lung squamous cell carcinoma	IGC	474.0	['TCGA-21-1078', 'TCGA-21-1078']	['[intgen.org]: Subject has Hx of prior malignancy', 'unknown treatment history']	['1038', '20735']	['Notification', 'Notification']	['0ab8d063-62b4-4d47-82aa-e3351a60029d', '0ab8d063-62b4-4d47-82aa-e3351a60029d']	['2010-12-06T00:00:00', '2014-06-16T00:00:00']	['76fb9ebd-1589-5e66-8372-dc4a17989b27', 'f98e0a0a-ac30-5696-9e7b-1f56771af577']	['case', 'case']	['2018-08-23T16:32:20.747393-05:00', '2018-08-23T16:32:20.747393-05:00']	['0ab8d063-62b4-4d47-82aa-e3351a60029d', '0ab8d063-62b4-4d47-82aa-e3351a60029d']	['released', 'released']	['Prior malignancy', 'History of unacceptable prior treatment related to a prior/other malignancy']	['Approved', 'Approved']	['TCGA-21-1078', 'TCGA-21-1078']	Not Reported	Stage IB	0.0	not reported	Lower lobe, lung	474.0	28125.0
TCGA-33-4533-01A	b4ff0f49-b787-48ec-91cc-ee26786ff1bf	Squamous Cell Neoplasms	b4ff0f49-b787-48ec-91cc-ee26786ff1bf	TCGA-33-4533	Bronchus and lung	2.73972602739726	Not Reported	50.0	50.0	black or african american	female	not hispanic or latino	Alive	76.0	-28001.0	1925.0		Bronchus and lung	TCGA-LUSC	Squamous Cell Neoplasms	Lung Squamous Cell Carcinoma	TCGA	7d6f4d7e-1842-5ef9-bba6-53fa85273a9d	33	Johns Hopkins	Lung squamous cell carcinoma	IGC		['TCGA-33-4533', 'TCGA-33-4533']	['Other Malignancy form states patient had prior lung squamous malignancy in same lung 9.5 years before TCGA tumor procurement.', 'Prior malignancy L LUSC. No systemic chemotherapy or radiation.']	['26864', '11721']	['Notification', 'Notification']	['b4ff0f49-b787-48ec-91cc-ee26786ff1bf', 'b4ff0f49-b787-48ec-91cc-ee26786ff1bf']	['2015-02-26T00:00:00', '2012-10-31T00:00:00']	['85347fe8-f8df-5129-9fdb-10526e2c1cd1', 'baaa1c5c-4de7-574c-88fb-385fed3ef996']	['case', 'case']	['2018-08-23T16:32:20.747393-05:00', '2018-08-23T16:28:11.210272-05:00']	['b4ff0f49-b787-48ec-91cc-ee26786ff1bf', 'b4ff0f49-b787-48ec-91cc-ee26786ff1bf']	['released', 'released']	['Case submitted is found to be a recurrence after submission', 'Prior malignancy']	['Approved', 'Approved']	['TCGA-33-4533', 'TCGA-33-4533']	Not Reported	Stage IB	0.0	not reported	Lung, NOS	4068.0	28001.0
TCGA-18-5595-11A	628b1bc3-825b-4d0e-a4cd-57eeaf98e798	Squamous Cell Neoplasms	628b1bc3-825b-4d0e-a4cd-57eeaf98e798	TCGA-18-5595	Bronchus and lung		Not Reported			not reported	male	not reported	Dead	50.0	-18611.0	1958.0	2010.0	Bronchus and lung	TCGA-LUSC	Squamous Cell Neoplasms	Lung Squamous Cell Carcinoma	TCGA	a3bac7ea-630d-57e3-9de7-cc94f627ef17	18	Princess Margaret Hospital (Canada)	Lung squamous cell carcinoma	IGC	827.0	['TCGA-18-5595', 'TCGA-18-5595']	['Prior malignancy cancer of the pharynx treated with cisplatin.', 'Prior malignancy cancer of the pharynx treated with cisplatin.']	['11925', '11714']	['Notification', 'Notification']	['628b1bc3-825b-4d0e-a4cd-57eeaf98e798', '628b1bc3-825b-4d0e-a4cd-57eeaf98e798']	['2012-11-10T00:00:00', '2012-10-31T00:00:00']	['8556de31-68ae-57d4-9bc2-390ab88de812', 'da95e91f-34c1-55d2-81a1-a6e2f88fd393']	['case', 'case']	['2018-08-23T16:32:20.747393-05:00', '2018-08-23T16:32:20.747393-05:00']	['628b1bc3-825b-4d0e-a4cd-57eeaf98e798', '628b1bc3-825b-4d0e-a4cd-57eeaf98e798']	['released', 'released']	['History of unacceptable prior treatment related to a prior/other malignancy', 'Prior malignancy']	['Approved', 'Approved']	['TCGA-18-5595', 'TCGA-18-5595']	Not Reported	Stage IB	0.0	not reported	Lower lobe, lung		18611.0
TCGA-18-5595-01A	628b1bc3-825b-4d0e-a4cd-57eeaf98e798	Squamous Cell Neoplasms	628b1bc3-825b-4d0e-a4cd-57eeaf98e798	TCGA-18-5595	Bronchus and lung		Not Reported			not reported	male	not reported	Dead	50.0	-18611.0	1958.0	2010.0	Bronchus and lung	TCGA-LUSC	Squamous Cell Neoplasms	Lung Squamous Cell Carcinoma	TCGA	a3bac7ea-630d-57e3-9de7-cc94f627ef17	18	Princess Margaret Hospital (Canada)	Lung squamous cell carcinoma	IGC	827.0	['TCGA-18-5595', 'TCGA-18-5595']	['Prior malignancy cancer of the pharynx treated with cisplatin.', 'Prior malignancy cancer of the pharynx treated with cisplatin.']	['11925', '11714']	['Notification', 'Notification']	['628b1bc3-825b-4d0e-a4cd-57eeaf98e798', '628b1bc3-825b-4d0e-a4cd-57eeaf98e798']	['2012-11-10T00:00:00', '2012-10-31T00:00:00']	['8556de31-68ae-57d4-9bc2-390ab88de812', 'da95e91f-34c1-55d2-81a1-a6e2f88fd393']	['case', 'case']	['2018-08-23T16:32:20.747393-05:00', '2018-08-23T16:32:20.747393-05:00']	['628b1bc3-825b-4d0e-a4cd-57eeaf98e798', '628b1bc3-825b-4d0e-a4cd-57eeaf98e798']	['released', 'released']	['History of unacceptable prior treatment related to a prior/other malignancy', 'Prior malignancy']	['Approved', 'Approved']	['TCGA-18-5595', 'TCGA-18-5595']	Not Reported	Stage IB	0.0	not reported	Lower lobe, lung		18611.0
TCGA-43-A474-01A	ae2c650c-600b-4c58-893b-7fd73d44af47	Squamous Cell Neoplasms	ae2c650c-600b-4c58-893b-7fd73d44af47	TCGA-43-A474	Bronchus and lung	2.5753424657534247	Not Reported	47.0	47.0	white	male	not hispanic or latino	Alive	66.0	-24286.0	1946.0		Bronchus and lung	TCGA-LUSC	Squamous Cell Neoplasms	Lung Squamous Cell Carcinoma	TCGA	5578c76a-a8ab-50a7-bd34-6c6c89408a73	43	Christiana Healthcare	Lung squamous cell carcinoma	IGC		TCGA-43-A474	Patient had a prior skin malignancy. No systemic radiation or chemotherapy.	16481	Notification	ae2c650c-600b-4c58-893b-7fd73d44af47	2013-07-16T00:00:00	88620f02-0667-5ceb-bc52-c7cf0081eed0	case	2018-08-23T16:32:20.747393-05:00	ae2c650c-600b-4c58-893b-7fd73d44af47	released	Prior malignancy	Approved	TCGA-43-A474	No	Stage IIA	0.0	not reported	Upper lobe, lung	353.0	24286.0
TCGA-18-3416-11A	6eb61cab-8e83-4c18-a59a-ae0985ec9d2e	Squamous Cell Neoplasms	6eb61cab-8e83-4c18-a59a-ae0985ec9d2e	TCGA-18-3416	Bronchus and lung	2.191780821917808	Not Reported		40.0	not reported	male	not reported	Dead	83.0	-30435.0	1923.0		Bronchus and lung	TCGA-LUSC	Squamous Cell Neoplasms	Lung Squamous Cell Carcinoma	TCGA	a3bac7ea-630d-57e3-9de7-cc94f627ef17	18	Princess Margaret Hospital (Canada)	Lung squamous cell carcinoma	IGC	973.0	TCGA-18-3416	Prior malignancy melanoma of the left chest. Prior malignancy melanoma of the arm. Unknown treatment history.	11713	Notification	6eb61cab-8e83-4c18-a59a-ae0985ec9d2e	2012-10-31T00:00:00	89dce91c-3189-50de-9770-364e25a94a9b	case	2018-08-23T16:32:20.747393-05:00	6eb61cab-8e83-4c18-a59a-ae0985ec9d2e	released	Prior malignancy	Approved	TCGA-18-3416	Not Reported	Stage IIB	0.0	not reported	Upper lobe, lung	956.0	30435.0
TCGA-18-3416-01A	6eb61cab-8e83-4c18-a59a-ae0985ec9d2e	Squamous Cell Neoplasms	6eb61cab-8e83-4c18-a59a-ae0985ec9d2e	TCGA-18-3416	Bronchus and lung	2.191780821917808	Not Reported		40.0	not reported	male	not reported	Dead	83.0	-30435.0	1923.0		Bronchus and lung	TCGA-LUSC	Squamous Cell Neoplasms	Lung Squamous Cell Carcinoma	TCGA	a3bac7ea-630d-57e3-9de7-cc94f627ef17	18	Princess Margaret Hospital (Canada)	Lung squamous cell carcinoma	IGC	973.0	TCGA-18-3416	Prior malignancy melanoma of the left chest. Prior malignancy melanoma of the arm. Unknown treatment history.	11713	Notification	6eb61cab-8e83-4c18-a59a-ae0985ec9d2e	2012-10-31T00:00:00	89dce91c-3189-50de-9770-364e25a94a9b	case	2018-08-23T16:32:20.747393-05:00	6eb61cab-8e83-4c18-a59a-ae0985ec9d2e	released	Prior malignancy	Approved	TCGA-18-3416	Not Reported	Stage IIB	0.0	not reported	Upper lobe, lung	956.0	30435.0
TCGA-43-7658-01A	a6ec75d4-1c90-4527-bfae-aa91d2dae082	Squamous Cell Neoplasms	a6ec75d4-1c90-4527-bfae-aa91d2dae082	TCGA-43-7658	Bronchus and lung	0.6575342465753424	Not Reported	25.0	12.0	white	female	not reported	Dead	75.0	-27734.0	1931.0		Bronchus and lung	TCGA-LUSC	Squamous Cell Neoplasms	Lung Squamous Cell Carcinoma	TCGA	5578c76a-a8ab-50a7-bd34-6c6c89408a73	43	Christiana Healthcare	Lung squamous cell carcinoma	IGC	2378.0	TCGA-43-7658	Prior malignancy basal cell carcinoma of the nose. No systemic chemotherapy or radiation.	11729	Notification	a6ec75d4-1c90-4527-bfae-aa91d2dae082	2012-10-31T00:00:00	8bcb79b5-ab14-5fc5-96bf-8903afef3c21	case	2018-08-23T16:32:20.747393-05:00	a6ec75d4-1c90-4527-bfae-aa91d2dae082	released	Prior malignancy	Approved	TCGA-43-7658	Not Reported	Stage IA	0.0	not reported	Upper lobe, lung	2023.0	27734.0
TCGA-43-7658-11A	a6ec75d4-1c90-4527-bfae-aa91d2dae082	Squamous Cell Neoplasms	a6ec75d4-1c90-4527-bfae-aa91d2dae082	TCGA-43-7658	Bronchus and lung	0.6575342465753424	Not Reported	25.0	12.0	white	female	not reported	Dead	75.0	-27734.0	1931.0		Bronchus and lung	TCGA-LUSC	Squamous Cell Neoplasms	Lung Squamous Cell Carcinoma	TCGA	5578c76a-a8ab-50a7-bd34-6c6c89408a73	43	Christiana Healthcare	Lung squamous cell carcinoma	IGC	2378.0	TCGA-43-7658	Prior malignancy basal cell carcinoma of the nose. No systemic chemotherapy or radiation.	11729	Notification	a6ec75d4-1c90-4527-bfae-aa91d2dae082	2012-10-31T00:00:00	8bcb79b5-ab14-5fc5-96bf-8903afef3c21	case	2018-08-23T16:32:20.747393-05:00	a6ec75d4-1c90-4527-bfae-aa91d2dae082	released	Prior malignancy	Approved	TCGA-43-7658	Not Reported	Stage IA	0.0	not reported	Upper lobe, lung	2023.0	27734.0
TCGA-J1-A4AH-01A	99daa971-31d0-4c37-9c12-b0dc42ddd19b	Squamous Cell Neoplasms	99daa971-31d0-4c37-9c12-b0dc42ddd19b	TCGA-J1-A4AH	Bronchus and lung	5.47945205479452	Not Reported		100.0	white	male	not hispanic or latino	Alive	70.0	-25893.0	1942.0		Bronchus and lung	TCGA-LUSC	Squamous Cell Neoplasms	Lung Squamous Cell Carcinoma	TCGA	2a92cf4d-9d00-5f21-aa54-f5c8d0c2cf02	J1	ABS - Lahey Clinic	Lung squamous cell carcinoma	IGC		TCGA-J1-A4AH	Patient was diagnosed with a thymoma at same time as this lung mallignancy.	16483	Notification	99daa971-31d0-4c37-9c12-b0dc42ddd19b	2013-07-16T00:00:00	92a4d84a-7457-501c-b95b-2fa0a04e6297	case	2018-08-23T16:32:20.747393-05:00	99daa971-31d0-4c37-9c12-b0dc42ddd19b	released	Synchronous malignancy	Approved	TCGA-J1-A4AH	Yes	Stage IIA	0.0	not reported	Lower lobe, lung	581.0	25893.0
TCGA-18-4083-01A	a33f0741-2161-4818-89f2-ec8ccae57949	Squamous Cell Neoplasms	a33f0741-2161-4818-89f2-ec8ccae57949	TCGA-18-4083	Bronchus and lung	2.4657534246575343	Not Reported		45.0	white	male	not hispanic or latino	Dead	63.0	-23125.0	1942.0	2005.0	Bronchus and lung	TCGA-LUSC	Squamous Cell Neoplasms	Lung Squamous Cell Carcinoma	TCGA	a3bac7ea-630d-57e3-9de7-cc94f627ef17	18	Princess Margaret Hospital (Canada)	Lung squamous cell carcinoma	IGC	188.0	TCGA-18-4083	Pt with synchronous malignancy of the larynx.	11924	Notification	a33f0741-2161-4818-89f2-ec8ccae57949	2012-11-10T00:00:00	9aa0942d-42fb-5ec6-84fc-27f197b06d4d	case	2018-08-23T16:32:20.747393-05:00	a33f0741-2161-4818-89f2-ec8ccae57949	released	Synchronous malignancy	Approved	TCGA-18-4083	Not Reported	Stage IIB	0.0	not reported	Lower lobe, lung		23125.0
TCGA-90-7766-01A	3fdf941e-40ec-43b6-b6e3-31a0861bd5b8	Squamous Cell Neoplasms	3fdf941e-40ec-43b6-b6e3-31a0861bd5b8	TCGA-90-7766	Bronchus and lung	1.643835616438356	Not Reported		30.0	white	female	not hispanic or latino	Alive	66.0	-24354.0	1945.0		Bronchus and lung	TCGA-LUSC	Squamous Cell Neoplasms	Lung Squamous Cell Carcinoma	TCGA	ff34dd7e-0d4d-5433-8112-14770282a35c	90	ABS - IUPUI	Lung squamous cell carcinoma	IGC		TCGA-90-7766	Prior malignancy of a gynecological cancer. No systemic chemotherapy or radiation.	11674	Notification	3fdf941e-40ec-43b6-b6e3-31a0861bd5b8	2012-10-31T00:00:00	a0c417e3-cb92-5d79-b17c-3d4f9711fef3	case	2018-08-23T16:32:20.747393-05:00	3fdf941e-40ec-43b6-b6e3-31a0861bd5b8	released	Prior malignancy	Approved	TCGA-90-7766	Not Reported	Stage IA	0.0	not reported	Upper lobe, lung	289.0	24354.0
TCGA-43-2578-01A	37f5457e-21d9-4b79-95d5-ded6f2e43087	Squamous Cell Neoplasms	37f5457e-21d9-4b79-95d5-ded6f2e43087	TCGA-43-2578	Bronchus and lung	3.506849315068493	Not Reported	32.0	64.0	white	female	not hispanic or latino	Dead	59.0	-21747.0	1950.0		Bronchus and lung	TCGA-LUSC	Squamous Cell Neoplasms	Lung Squamous Cell Carcinoma	TCGA	5578c76a-a8ab-50a7-bd34-6c6c89408a73	43	Christiana Healthcare	Lung squamous cell carcinoma	IGC	684.0	TCGA-43-2578	Prior malignancy R LUAD. No systemic chemotherapy or radiaiton.	11727	Notification	37f5457e-21d9-4b79-95d5-ded6f2e43087	2012-10-31T00:00:00	a172b257-ccbb-55a0-a16f-48115cd57753	case	2018-08-23T16:28:11.210272-05:00	37f5457e-21d9-4b79-95d5-ded6f2e43087	released	Prior malignancy	Approved	TCGA-43-2578	Not Reported	Stage IA	0.0	not reported	Upper lobe, lung	684.0	21747.0
TCGA-39-5039-11A	ffb83f21-06d9-4e52-a2d0-e85c13f4037f	Squamous Cell Neoplasms	ffb83f21-06d9-4e52-a2d0-e85c13f4037f	TCGA-39-5039	Bronchus and lung	3.506849315068493	Not Reported	34.0	64.0	white	male	not reported	Dead	76.0	-27781.0	1932.0	2009.0	Bronchus and lung	TCGA-LUSC	Squamous Cell Neoplasms	Lung Squamous Cell Carcinoma	TCGA	59baeb21-8167-5588-aa76-0355aa2d25e5	39	MSKCC	Lung squamous cell carcinoma	IGC	544.0	['TCGA-39-5039', 'TCGA-39-5039']	['[intgen.org]: Subject has Hx of prior malignancy', 'Prior malignancy prostate cancer, treated with hormone therapy and locoregional radiation.']	['1188', '11943']	['Notification', 'Notification']	['ffb83f21-06d9-4e52-a2d0-e85c13f4037f', 'ffb83f21-06d9-4e52-a2d0-e85c13f4037f']	['2011-01-09T00:00:00', '2012-11-10T00:00:00']	['a49b7276-b360-5867-9a75-59350b737740', 'fef92597-63c1-5a82-b856-8af1660cdec2']	['case', 'case']	['2018-08-23T16:32:20.747393-05:00', '2018-08-23T16:32:20.747393-05:00']	['ffb83f21-06d9-4e52-a2d0-e85c13f4037f', 'ffb83f21-06d9-4e52-a2d0-e85c13f4037f']	['released', 'released']	['Prior malignancy', 'History of acceptable prior treatment related to a prior/other malignancy']	['Approved', 'Approved']	['TCGA-39-5039', 'TCGA-39-5039']	Not Reported	Stage IIA	0.0	not reported	Upper lobe, lung	544.0	27781.0
TCGA-39-5039-01A	ffb83f21-06d9-4e52-a2d0-e85c13f4037f	Squamous Cell Neoplasms	ffb83f21-06d9-4e52-a2d0-e85c13f4037f	TCGA-39-5039	Bronchus and lung	3.506849315068493	Not Reported	34.0	64.0	white	male	not reported	Dead	76.0	-27781.0	1932.0	2009.0	Bronchus and lung	TCGA-LUSC	Squamous Cell Neoplasms	Lung Squamous Cell Carcinoma	TCGA	59baeb21-8167-5588-aa76-0355aa2d25e5	39	MSKCC	Lung squamous cell carcinoma	IGC	544.0	['TCGA-39-5039', 'TCGA-39-5039']	['[intgen.org]: Subject has Hx of prior malignancy', 'Prior malignancy prostate cancer, treated with hormone therapy and locoregional radiation.']	['1188', '11943']	['Notification', 'Notification']	['ffb83f21-06d9-4e52-a2d0-e85c13f4037f', 'ffb83f21-06d9-4e52-a2d0-e85c13f4037f']	['2011-01-09T00:00:00', '2012-11-10T00:00:00']	['a49b7276-b360-5867-9a75-59350b737740', 'fef92597-63c1-5a82-b856-8af1660cdec2']	['case', 'case']	['2018-08-23T16:32:20.747393-05:00', '2018-08-23T16:32:20.747393-05:00']	['ffb83f21-06d9-4e52-a2d0-e85c13f4037f', 'ffb83f21-06d9-4e52-a2d0-e85c13f4037f']	['released', 'released']	['Prior malignancy', 'History of acceptable prior treatment related to a prior/other malignancy']	['Approved', 'Approved']	['TCGA-39-5039', 'TCGA-39-5039']	Not Reported	Stage IIA	0.0	not reported	Upper lobe, lung	544.0	27781.0
TCGA-90-7964-01A	6e6b8596-76aa-49f5-a997-46ebc0e43934	Squamous Cell Neoplasms	6e6b8596-76aa-49f5-a997-46ebc0e43934	TCGA-90-7964	Bronchus and lung	9.863013698630137	Not Reported	60.0	180.0	white	male	not hispanic or latino	Alive	70.0	-25646.0	1941.0		Bronchus and lung	TCGA-LUSC	Squamous Cell Neoplasms	Lung Squamous Cell Carcinoma	TCGA	ff34dd7e-0d4d-5433-8112-14770282a35c	90	ABS - IUPUI	Lung squamous cell carcinoma	IGC		TCGA-90-7964	Pt with synchronous R LUAD.	11969	Notification	6e6b8596-76aa-49f5-a997-46ebc0e43934	2012-11-10T00:00:00	ac1ede39-4d73-547f-a484-fa30a2414b00	case	2018-08-23T16:32:20.747393-05:00	6e6b8596-76aa-49f5-a997-46ebc0e43934	released	Synchronous malignancy	Approved	TCGA-90-7964	Not Reported	Stage IB	0.0	not reported	Upper lobe, lung	428.0	25646.0
TCGA-33-4532-01A	6ee6ca0a-8702-480d-b2d1-9224e7dd9211	Squamous Cell Neoplasms	6ee6ca0a-8702-480d-b2d1-9224e7dd9211	TCGA-33-4532	Bronchus and lung	2.904109589041096	Not Reported		53.0	white	male	not hispanic or latino	Dead	68.0	-25169.0	1933.0		Bronchus and lung	TCGA-LUSC	Squamous Cell Neoplasms	Lung Squamous Cell Carcinoma	TCGA	7d6f4d7e-1842-5ef9-bba6-53fa85273a9d	33	Johns Hopkins	Lung squamous cell carcinoma	IGC	3924.0	TCGA-33-4532	Prior malignancy of the lip and nose. No systemic chemotherapy or radiation.	11720	Notification	6ee6ca0a-8702-480d-b2d1-9224e7dd9211	2012-10-31T00:00:00	adb72207-762b-506a-888d-efec13980126	case	2018-08-23T16:32:20.747393-05:00	6ee6ca0a-8702-480d-b2d1-9224e7dd9211	released	Prior malignancy	Approved	TCGA-33-4532	Not Reported	Stage IB	0.0	not reported	Lower lobe, lung	2524.0	25169.0
TCGA-77-A5GA-01A	ce137f49-d12b-4112-825a-e673545f54e5	Squamous Cell Neoplasms	ce137f49-d12b-4112-825a-e673545f54e5	TCGA-77-A5GA	Bronchus and lung	5.424657534246576	Not Reported	33.0	99.0	not reported	male	not reported	Alive	76.0	-27762.0	1934.0		Bronchus and lung	TCGA-LUSC	Squamous Cell Neoplasms	Lung Squamous Cell Carcinoma	TCGA	9677780c-46d3-5efd-ab87-e563075cc9e0	77	Prince Charles Hospital	Lung squamous cell carcinoma	IGC		TCGA-77-A5GA	unknown treatment history	20738	Notification	ce137f49-d12b-4112-825a-e673545f54e5	2014-06-16T00:00:00	c481e0b7-8a68-5742-a569-dd923ea9ad57	case	2018-08-23T16:32:20.747393-05:00	ce137f49-d12b-4112-825a-e673545f54e5	released	History of unacceptable prior treatment related to a prior/other malignancy	Approved	TCGA-77-A5GA	No	Stage IB	0.0	not reported	Upper lobe, lung	1280.0	27762.0
TCGA-96-7545-01A	4ca13c92-84b4-4edf-842a-b20b7e713415	Squamous Cell Neoplasms	4ca13c92-84b4-4edf-842a-b20b7e713415	TCGA-96-7545	Bronchus and lung	6.3561643835616435	Not Reported		116.0	white	male	not hispanic or latino	Dead	73.0	-26729.0	1935.0		Bronchus and lung	TCGA-LUSC	Squamous Cell Neoplasms	Lung Squamous Cell Carcinoma	TCGA	419bc7b9-8986-5980-a77f-dcd89ec95277	96	Washington University - NYU	Lung squamous cell carcinoma	IGC	1736.0	TCGA-96-7545	Prior malignancy bilateral LUAD. Prior malignancy R LUAD. No systemic chemotherapy or radiation.	11677	Notification	4ca13c92-84b4-4edf-842a-b20b7e713415	2012-10-31T00:00:00	db495ea0-4738-5fbf-a043-ccc43be548f8	case	2018-08-23T16:32:20.747393-05:00	4ca13c92-84b4-4edf-842a-b20b7e713415	released	Prior malignancy	Approved	TCGA-96-7545	Not Reported	Stage IA	0.0	not reported	Lower lobe, lung	1344.0	26729.0
TCGA-60-2711-01A	1f11de87-a5fe-49fd-80c1-e279b2bc69de	Squamous Cell Neoplasms	1f11de87-a5fe-49fd-80c1-e279b2bc69de	TCGA-60-2711	Bronchus and lung	2.136986301369863	Not Reported	39.0	39.0	white	female	not hispanic or latino	Alive	64.0	-23651.0	1943.0		Bronchus and lung	TCGA-LUSC	Squamous Cell Neoplasms	Lung Squamous Cell Carcinoma	TCGA	348d70e4-5094-5c2b-8056-1d075d4fe23d	60	Roswell Park	Lung squamous cell carcinoma	IGC		TCGA-60-2711	[intgen.org]: Subject has Hx of prior malignancy	742	Notification	1f11de87-a5fe-49fd-80c1-e279b2bc69de	2010-10-11T00:00:00	dc4880ad-131a-50e6-91be-6408f9ca3a35	case	2018-08-23T16:32:20.747393-05:00	1f11de87-a5fe-49fd-80c1-e279b2bc69de	released	Prior malignancy	Approved	TCGA-60-2711	Not Reported	Stage IB	0.0	not reported	Lung, NOS	1260.0	23651.0
TCGA-60-2721-01A	bcd78677-98d5-4403-8313-e1fbd76e8ef7	Squamous Cell Neoplasms	bcd78677-98d5-4403-8313-e1fbd76e8ef7	TCGA-60-2721	Bronchus and lung	5.095890410958904	Not Reported	62.0	93.0	white	male	not hispanic or latino	Alive	73.0	-27007.0	1935.0		Bronchus and lung	TCGA-LUSC	Squamous Cell Neoplasms	Lung Squamous Cell Carcinoma	TCGA	348d70e4-5094-5c2b-8056-1d075d4fe23d	60	Roswell Park	Lung squamous cell carcinoma	IGC		TCGA-60-2721	[intgen.org]: Subject has Hx of prior malignancy	744	Notification	bcd78677-98d5-4403-8313-e1fbd76e8ef7	2010-10-11T00:00:00	df550648-7c63-579a-bfe9-1c106995173e	case	2018-08-23T16:28:11.210272-05:00	bcd78677-98d5-4403-8313-e1fbd76e8ef7	released	Prior malignancy	Approved	TCGA-60-2721	Not Reported	Stage IB	0.0	not reported	Upper lobe, lung	983.0	27007.0
TCGA-34-2605-01A	9335e4df-9974-47ec-84c4-256cd33522f2	Squamous Cell Neoplasms	9335e4df-9974-47ec-84c4-256cd33522f2	TCGA-34-2605	Bronchus and lung	3.287671232876712	Not Reported	60.0	60.0	white	male	not hispanic or latino	Dead	76.0	-27833.0	1930.0	2008.0	Bronchus and lung	TCGA-LUSC	Squamous Cell Neoplasms	Lung Squamous Cell Carcinoma	TCGA	3006d675-7cc6-51ff-ac8c-d9c3c3808f96	34	University of Pittsburgh	Lung squamous cell carcinoma	IGC	881.0	TCGA-34-2605	[intgen.org]: Prior Malignancy	659	Notification	9335e4df-9974-47ec-84c4-256cd33522f2	2010-09-02T00:00:00	e1d64486-e732-52e1-8a30-6ca8ee3c40e5	case	2018-08-23T16:28:11.210272-05:00	9335e4df-9974-47ec-84c4-256cd33522f2	released	Prior malignancy	Approved	TCGA-34-2605	Not Reported	Stage IIIB	0.0	not reported	Upper lobe, lung	881.0	27833.0
TCGA-34-2609-01A	257650bd-2e2b-4680-b77b-f9268b3af4ee	Squamous Cell Neoplasms	257650bd-2e2b-4680-b77b-f9268b3af4ee	TCGA-34-2609	Bronchus and lung	3.287671232876712	Not Reported	63.0	60.0	black or african american	male	not hispanic or latino	Dead	81.0	-29871.0	1923.0	2006.0	Bronchus and lung	TCGA-LUSC	Squamous Cell Neoplasms	Lung Squamous Cell Carcinoma	TCGA	3006d675-7cc6-51ff-ac8c-d9c3c3808f96	34	University of Pittsburgh	Lung squamous cell carcinoma	IGC	951.0	TCGA-34-2609	[intgen.org]: Prior Malignancy	660	Notification	257650bd-2e2b-4680-b77b-f9268b3af4ee	2010-09-02T00:00:00	e354c548-e2e8-5a0f-ab88-3253c4959268	case	2018-08-23T16:28:11.210272-05:00	257650bd-2e2b-4680-b77b-f9268b3af4ee	released	Prior malignancy	Approved	TCGA-34-2609	Not Reported	Stage IIB	0.0	not reported	Lower lobe, lung	951.0	29871.0
TCGA-21-1081-01A	2afa2fd8-e4d9-4e7b-b387-7e2451764d5d	Squamous Cell Neoplasms	2afa2fd8-e4d9-4e7b-b387-7e2451764d5d	TCGA-21-1081	Bronchus and lung	2.4657534246575343	Not Reported		45.0	white	male	not hispanic or latino	Dead	69.0	-25440.0	1927.0	1996.0	Bronchus and lung	TCGA-LUSC	Squamous Cell Neoplasms	Lung Squamous Cell Carcinoma	TCGA	ade92dec-e8af-5751-899e-eb49344a039b	21	Fox Chase Cancer Center	Lung squamous cell carcinoma	IGC	284.0	TCGA-21-1081	[intgen.org]: Molecular Results off Spec	622	Notification	2afa2fd8-e4d9-4e7b-b387-7e2451764d5d	2010-09-02T00:00:00	eb38d658-dfb0-5e24-856e-423d1d1e4419	case	2018-08-23T16:32:20.747393-05:00	2afa2fd8-e4d9-4e7b-b387-7e2451764d5d	released	Molecular analysis outside specification	Approved	TCGA-21-1081	No	Stage IIB	0.0	not reported	Lower lobe, lung	284.0	25440.0
TCGA-60-2714-01A	705a4688-f10f-4e6a-aed9-6efc3b3b9989	Squamous Cell Neoplasms	705a4688-f10f-4e6a-aed9-6efc3b3b9989	TCGA-60-2714	Bronchus and lung	4.931506849315069	Not Reported	45.0	90.0	white	female	not hispanic or latino	Alive	66.0	-24169.0	1940.0		Bronchus and lung	TCGA-LUSC	Squamous Cell Neoplasms	Lung Squamous Cell Carcinoma	TCGA	348d70e4-5094-5c2b-8056-1d075d4fe23d	60	Roswell Park	Lung squamous cell carcinoma	IGC		TCGA-60-2714	Patient received neo-adjuvant carboplatin, taxol, and cisplatin prior to resection of TCGA tumor	11959	Notification	705a4688-f10f-4e6a-aed9-6efc3b3b9989	2012-11-10T00:00:00	ef36b235-9903-5360-84be-f8425edde1f8	case	2018-08-23T16:32:20.747393-05:00	705a4688-f10f-4e6a-aed9-6efc3b3b9989	released	Neoadjuvant therapy	Approved	TCGA-60-2714	No	Stage IIB	0.0	not reported	Lung, NOS	1531.0	24169.0
TCGA-98-8020-01A	ffb53b81-c1ed-473c-bdcd-b325b02e22ae	Squamous Cell Neoplasms	ffb53b81-c1ed-473c-bdcd-b325b02e22ae	TCGA-98-8020	Bronchus and lung		Not Reported			black or african american	female	not hispanic or latino	Dead	56.0	-20509.0	1955.0	2011.0	Bronchus and lung	TCGA-LUSC	Squamous Cell Neoplasms	Lung Squamous Cell Carcinoma	TCGA	ca0d2a8e-48ca-5c0b-b639-feaf342b5b35	98	Washington University - Alabama	Lung squamous cell carcinoma	IGC	84.0	TCGA-98-8020	Prior malignancy bladder cancer. No systemic chemotherapy or radiation.	11763	Notification	ffb53b81-c1ed-473c-bdcd-b325b02e22ae	2012-10-31T00:00:00	f5ab6a4b-720d-50cc-8985-f271758a7441	case	2018-08-23T16:28:11.210272-05:00	ffb53b81-c1ed-473c-bdcd-b325b02e22ae	released	Prior malignancy	Approved	TCGA-98-8020	No	Stage IIIA	0.0	not reported	Upper lobe, lung		20509.0
TCGA-77-7140-01A	107f6b9a-2883-4499-a40a-ec25bc834a06	Squamous Cell Neoplasms	107f6b9a-2883-4499-a40a-ec25bc834a06	TCGA-77-7140	Bronchus and lung		Not Reported			white	female	not reported	Dead	69.0	-25303.0	1933.0	2003.0	Bronchus and lung	TCGA-LUSC	Squamous Cell Neoplasms	Lung Squamous Cell Carcinoma	TCGA	9677780c-46d3-5efd-ab87-e563075cc9e0	77	Prince Charles Hospital	Lung squamous cell carcinoma	IGC	632.0	TCGA-77-7140	[intgen.org]: Patient had prior malignancy of basal cell carcinoma; treated surgically only.	4966	Notification	107f6b9a-2883-4499-a40a-ec25bc834a06	2012-01-24T00:00:00	f7384f5c-d635-592f-85ff-bd4e5b567625	case	2018-08-23T16:32:20.747393-05:00	107f6b9a-2883-4499-a40a-ec25bc834a06	released	Prior malignancy	Approved	TCGA-77-7140	Not Reported	Stage IIB	0.0	not reported	Upper lobe, lung		25303.0
TCGA-58-A46K-01A	d8d53df1-42d6-4d8b-ac4c-6f3993ac247d	Squamous Cell Neoplasms	d8d53df1-42d6-4d8b-ac4c-6f3993ac247d	TCGA-58-A46K	Bronchus and lung	0.547945205479452	Not Reported		10.0	white	male	not hispanic or latino	Dead	59.0	-21867.0	1949.0	2010.0	Bronchus and lung	TCGA-LUSC	Squamous Cell Neoplasms	Lung Squamous Cell Carcinoma	TCGA	06bb6bab-c19e-5af3-ab6a-b5bc6ff5d6ec	58	Thoraxklinik at University Hospital Heidelberg	Lung squamous cell carcinoma	IGC	1045.0															No	Stage IIIA	0.0	not reported	Lower lobe, lung		21867.0
TCGA-56-1622-01A	3edf933a-be1a-46e8-bfb0-acdff30e64a0	Squamous Cell Neoplasms	3edf933a-be1a-46e8-bfb0-acdff30e64a0	TCGA-56-1622	Bronchus and lung	4.712328767123288	Not Reported	44.0	86.0	white	male	not hispanic or latino	Dead	58.0	-21371.0	1949.0	2009.0	Bronchus and lung	TCGA-LUSC	Squamous Cell Neoplasms	Lung Squamous Cell Carcinoma	TCGA	8e4a06a8-eb03-529f-b849-a1fd908c9962	56	International Genomics Consortium	Lung squamous cell carcinoma	IGC	881.0															No	Stage IB	0.0	not reported	Lower lobe, lung		21371.0
TCGA-34-5928-01A	7abb4883-60b7-4882-b946-1a4665889257	Squamous Cell Neoplasms	7abb4883-60b7-4882-b946-1a4665889257	TCGA-34-5928	Bronchus and lung	2.191780821917808	Not Reported		40.0	white	female	not hispanic or latino	Alive	83.0	-30334.0	1927.0		Bronchus and lung	TCGA-LUSC	Squamous Cell Neoplasms	Lung Squamous Cell Carcinoma	TCGA	3006d675-7cc6-51ff-ac8c-d9c3c3808f96	34	University of Pittsburgh	Lung squamous cell carcinoma	IGC																No	Stage IIB	0.0	not reported	Lower lobe, lung	1196.0	30334.0
TCGA-O2-A52S-01A	e80a4625-1b5a-4abc-8ab9-978d1488b961	Squamous Cell Neoplasms	e80a4625-1b5a-4abc-8ab9-978d1488b961	TCGA-O2-A52S	Bronchus and lung	0.1643835616438356	Not Reported	30.0	3.0	white	female	not hispanic or latino	Dead	57.0	-21182.0	1949.0	2007.0	Bronchus and lung	TCGA-LUSC	Squamous Cell Neoplasms	Lung Squamous Cell Carcinoma	TCGA	fce010d0-b01d-5e4c-b670-5dc22dca5ee1	O2	Washington University - CALGB	Lung squamous cell carcinoma	NCH	387.0															No	Stage III	0.0	not reported	Lower lobe, lung		21182.0
TCGA-56-6546-01A	d566fa32-382b-499c-820a-c2bbb22501fb	Squamous Cell Neoplasms	d566fa32-382b-499c-820a-c2bbb22501fb	TCGA-56-6546	Bronchus and lung		Not Reported	57.0		white	male	not hispanic or latino	Dead	67.0	-24594.0	1944.0		Bronchus and lung	TCGA-LUSC	Squamous Cell Neoplasms	Lung Squamous Cell Carcinoma	TCGA	8e4a06a8-eb03-529f-b849-a1fd908c9962	56	International Genomics Consortium	Lung squamous cell carcinoma	IGC																No	Stage IIA	0.0	not reported	Upper lobe, lung		24594.0
TCGA-63-A5MP-01A	f18c47e1-516f-43f7-8d31-4e5012bd22f0	Squamous Cell Neoplasms	f18c47e1-516f-43f7-8d31-4e5012bd22f0	TCGA-63-A5MP	Bronchus and lung	2.2465753424657535	Not Reported	41.0	41.0	not reported	male	not reported	Alive	56.0	-20818.0			Bronchus and lung	TCGA-LUSC	Squamous Cell Neoplasms	Lung Squamous Cell Carcinoma	TCGA	e4946ca2-fbdf-59f0-b982-f45bda575bd9	63	Ontario Institute for Cancer Research	Lung squamous cell carcinoma	IGC																No	Stage IIB		not reported	Lower lobe, lung	769.0	20818.0
TCGA-22-4601-01A	5f99343b-e8ea-4b41-b36d-cd5c8fd918d0	Squamous Cell Neoplasms	5f99343b-e8ea-4b41-b36d-cd5c8fd918d0	TCGA-22-4601	Bronchus and lung	3.287671232876712	Not Reported		60.0	white	female	not reported	Dead	73.0	-26937.0	1930.0	2005.0	Bronchus and lung	TCGA-LUSC	Squamous Cell Neoplasms	Lung Squamous Cell Carcinoma	TCGA	dbca60ac-8dfb-5b9e-abdc-dc6f3dd1a18c	22	Mayo Clinic - Rochester	Lung squamous cell carcinoma	IGC	1057.0															No	Stage IIIA	0.0	not reported	Upper lobe, lung	1057.0	26937.0
TCGA-22-4601-11A	5f99343b-e8ea-4b41-b36d-cd5c8fd918d0	Squamous Cell Neoplasms	5f99343b-e8ea-4b41-b36d-cd5c8fd918d0	TCGA-22-4601	Bronchus and lung	3.287671232876712	Not Reported		60.0	white	female	not reported	Dead	73.0	-26937.0	1930.0	2005.0	Bronchus and lung	TCGA-LUSC	Squamous Cell Neoplasms	Lung Squamous Cell Carcinoma	TCGA	dbca60ac-8dfb-5b9e-abdc-dc6f3dd1a18c	22	Mayo Clinic - Rochester	Lung squamous cell carcinoma	IGC	1057.0															No	Stage IIIA	0.0	not reported	Upper lobe, lung	1057.0	26937.0
TCGA-22-5489-11A	df6a7005-92ed-4701-bd59-7b5f09715f9d	Squamous Cell Neoplasms	df6a7005-92ed-4701-bd59-7b5f09715f9d	TCGA-22-5489	Bronchus and lung	3.835616438356164	Not Reported		70.0	white	male	not reported	Dead	64.0	-23618.0	1939.0	2008.0	Bronchus and lung	TCGA-LUSC	Squamous Cell Neoplasms	Lung Squamous Cell Carcinoma	TCGA	dbca60ac-8dfb-5b9e-abdc-dc6f3dd1a18c	22	Mayo Clinic - Rochester	Lung squamous cell carcinoma	IGC	1912.0															No	Stage IA	0.0	not reported	Upper lobe, lung	1912.0	23618.0
TCGA-22-5489-01A	df6a7005-92ed-4701-bd59-7b5f09715f9d	Squamous Cell Neoplasms	df6a7005-92ed-4701-bd59-7b5f09715f9d	TCGA-22-5489	Bronchus and lung	3.835616438356164	Not Reported		70.0	white	male	not reported	Dead	64.0	-23618.0	1939.0	2008.0	Bronchus and lung	TCGA-LUSC	Squamous Cell Neoplasms	Lung Squamous Cell Carcinoma	TCGA	dbca60ac-8dfb-5b9e-abdc-dc6f3dd1a18c	22	Mayo Clinic - Rochester	Lung squamous cell carcinoma	IGC	1912.0															No	Stage IA	0.0	not reported	Upper lobe, lung	1912.0	23618.0
TCGA-98-A53C-01A	5d7a6807-e024-479d-a4df-1d44af41fa66	Squamous Cell Neoplasms	5d7a6807-e024-479d-a4df-1d44af41fa66	TCGA-98-A53C	Bronchus and lung	6.164383561643835	Not Reported	45.0	112.5	white	female	not hispanic or latino	Alive	77.0	-28146.0	1935.0		Bronchus and lung	TCGA-LUSC	Squamous Cell Neoplasms	Lung Squamous Cell Carcinoma	TCGA	ca0d2a8e-48ca-5c0b-b639-feaf342b5b35	98	Washington University - Alabama	Lung squamous cell carcinoma	IGC																No	Stage IA	0.0	not reported	Lower lobe, lung	822.0	28146.0
TCGA-56-8082-01A	0e91d7b5-ce35-4671-ab9f-cfd5369b557c	Squamous Cell Neoplasms	0e91d7b5-ce35-4671-ab9f-cfd5369b557c	TCGA-56-8082	Bronchus and lung		Not Reported			white	female	not hispanic or latino	Alive	80.0	-29440.0	1931.0		Bronchus and lung	TCGA-LUSC	Squamous Cell Neoplasms	Lung Squamous Cell Carcinoma	TCGA	8e4a06a8-eb03-529f-b849-a1fd908c9962	56	International Genomics Consortium	Lung squamous cell carcinoma	IGC																No	Stage IIA	0.0	not reported	Lower lobe, lung	455.0	29440.0
TCGA-56-8082-11A	0e91d7b5-ce35-4671-ab9f-cfd5369b557c	Squamous Cell Neoplasms	0e91d7b5-ce35-4671-ab9f-cfd5369b557c	TCGA-56-8082	Bronchus and lung		Not Reported			white	female	not hispanic or latino	Alive	80.0	-29440.0	1931.0		Bronchus and lung	TCGA-LUSC	Squamous Cell Neoplasms	Lung Squamous Cell Carcinoma	TCGA	8e4a06a8-eb03-529f-b849-a1fd908c9962	56	International Genomics Consortium	Lung squamous cell carcinoma	IGC																No	Stage IIA	0.0	not reported	Lower lobe, lung	455.0	29440.0
TCGA-22-0940-01A	7ddd36fd-9e6a-4a46-a799-82998786cb36	Squamous Cell Neoplasms	7ddd36fd-9e6a-4a46-a799-82998786cb36	TCGA-22-0940	Bronchus and lung	1.36986301369863	Not Reported	24.0	25.0	white	male	not hispanic or latino	Dead	71.0	-26272.0	1929.0	2001.0	Bronchus and lung	TCGA-LUSC	Squamous Cell Neoplasms	Lung Squamous Cell Carcinoma	TCGA	dbca60ac-8dfb-5b9e-abdc-dc6f3dd1a18c	22	Mayo Clinic - Rochester	Lung squamous cell carcinoma	IGC	669.0															No	Stage IIA	0.0	not reported	Lung, NOS	608.0	26272.0
TCGA-94-A5I4-01A	442c412d-6cc5-4ffd-810c-c94c8e643bd6	Squamous Cell Neoplasms	442c412d-6cc5-4ffd-810c-c94c8e643bd6	TCGA-94-A5I4	Bronchus and lung	4.383561643835616	Not Reported		80.0	white	male	not hispanic or latino	Alive	61.0	-22299.0	1951.0		Bronchus and lung	TCGA-LUSC	Squamous Cell Neoplasms	Lung Squamous Cell Carcinoma	TCGA	130414af-456f-54e9-aa81-0841f8632e83	94	Washington University - Emory	Lung squamous cell carcinoma	IGC																No	Stage IIA	0.0	not reported	Main bronchus	491.0	22299.0
TCGA-85-A513-01A	7f8130d2-f169-451b-a263-547adc2fcb2c	Squamous Cell Neoplasms	7f8130d2-f169-451b-a263-547adc2fcb2c	TCGA-85-A513	Bronchus and lung		Not Reported			asian	female	not hispanic or latino	Alive	60.0	-21967.0	1952.0		Bronchus and lung	TCGA-LUSC	Squamous Cell Neoplasms	Lung Squamous Cell Carcinoma	TCGA	a2221e89-1afd-56f8-a1ec-aed4bf38041d	85	Asterand	Lung squamous cell carcinoma	IGC																No	Stage IA	0.0	not reported	Upper lobe, lung	910.0	21967.0
TCGA-85-A511-01A	d40b3520-708d-430b-a302-d4dc6970adbf	Squamous Cell Neoplasms	d40b3520-708d-430b-a302-d4dc6970adbf	TCGA-85-A511	Bronchus and lung	2.191780821917808	Not Reported		40.0	white	male	not hispanic or latino	Dead	62.0	-22759.0	1950.0		Bronchus and lung	TCGA-LUSC	Squamous Cell Neoplasms	Lung Squamous Cell Carcinoma	TCGA	a2221e89-1afd-56f8-a1ec-aed4bf38041d	85	Asterand	Lung squamous cell carcinoma	IGC	455.0															No	Stage IIB	0.0	not reported	Lower lobe, lung	0.0	22759.0
TCGA-43-8115-01A	0e084325-ba97-4c0a-9d00-12d01b4bc0bb	Squamous Cell Neoplasms	0e084325-ba97-4c0a-9d00-12d01b4bc0bb	TCGA-43-8115	Bronchus and lung	3.0591780821917807	Not Reported	56.0	55.83	white	female	not hispanic or latino	Alive	72.0	-26406.0	1939.0		Bronchus and lung	TCGA-LUSC	Squamous Cell Neoplasms	Lung Squamous Cell Carcinoma	TCGA	5578c76a-a8ab-50a7-bd34-6c6c89408a73	43	Christiana Healthcare	Lung squamous cell carcinoma	IGC																No	Stage IIA	0.0	not reported	Lower lobe, lung	407.0	26406.0
TCGA-22-5481-11A	b80ea411-c8ca-4414-ad1b-82af11df11c2	Squamous Cell Neoplasms	b80ea411-c8ca-4414-ad1b-82af11df11c2	TCGA-22-5481	Bronchus and lung	4.109589041095891	Not Reported	50.0	75.0	white	female	not reported	Dead	72.0	-26419.0	1930.0	2008.0	Bronchus and lung	TCGA-LUSC	Squamous Cell Neoplasms	Lung Squamous Cell Carcinoma	TCGA	dbca60ac-8dfb-5b9e-abdc-dc6f3dd1a18c	22	Mayo Clinic - Rochester	Lung squamous cell carcinoma	IGC	2409.0															No	Stage IIB	0.0	not reported	Lower lobe, lung		26419.0
TCGA-22-5481-01A	b80ea411-c8ca-4414-ad1b-82af11df11c2	Squamous Cell Neoplasms	b80ea411-c8ca-4414-ad1b-82af11df11c2	TCGA-22-5481	Bronchus and lung	4.109589041095891	Not Reported	50.0	75.0	white	female	not reported	Dead	72.0	-26419.0	1930.0	2008.0	Bronchus and lung	TCGA-LUSC	Squamous Cell Neoplasms	Lung Squamous Cell Carcinoma	TCGA	dbca60ac-8dfb-5b9e-abdc-dc6f3dd1a18c	22	Mayo Clinic - Rochester	Lung squamous cell carcinoma	IGC	2409.0															No	Stage IIB	0.0	not reported	Lower lobe, lung		26419.0
TCGA-68-A59J-01A	3374e5d9-b627-4d4c-b66b-422f9564695e	Squamous Cell Neoplasms	3374e5d9-b627-4d4c-b66b-422f9564695e	TCGA-68-A59J	Bronchus and lung	2.4657534246575343	Not Reported	45.0	45.0	white	female	not hispanic or latino	Alive	74.0	-27031.0	1938.0		Bronchus and lung	TCGA-LUSC	Squamous Cell Neoplasms	Lung Squamous Cell Carcinoma	TCGA	786de6e3-2652-5496-a818-ca3ce45d6af2	68	Washington University - Cleveland Clinic	Lung squamous cell carcinoma	IGC																No	Stage IB	0.0	not reported	Lower lobe, lung	448.0	27031.0
TCGA-43-6770-01A	381edbe7-f391-4154-b16e-ac91d550582e	Squamous Cell Neoplasms	381edbe7-f391-4154-b16e-ac91d550582e	TCGA-43-6770	Bronchus and lung	1.8630136986301369	Not Reported		34.0	black or african american	female	not hispanic or latino	Alive	59.0	-21683.0	1952.0		Bronchus and lung	TCGA-LUSC	Squamous Cell Neoplasms	Lung Squamous Cell Carcinoma	TCGA	5578c76a-a8ab-50a7-bd34-6c6c89408a73	43	Christiana Healthcare	Lung squamous cell carcinoma	IGC																No	Stage IB	0.0	not reported	Upper lobe, lung	653.0	21683.0
TCGA-39-5019-01A	14a4a93a-e24d-46f2-bee3-18bd792ef95a	Squamous Cell Neoplasms	14a4a93a-e24d-46f2-bee3-18bd792ef95a	TCGA-39-5019	Bronchus and lung	1.643835616438356	Not Reported		30.0	white	male	not hispanic or latino	Alive	70.0	-25756.0	1934.0		Bronchus and lung	TCGA-LUSC	Squamous Cell Neoplasms	Lung Squamous Cell Carcinoma	TCGA	59baeb21-8167-5588-aa76-0355aa2d25e5	39	MSKCC	Lung squamous cell carcinoma	IGC																No	Stage IB	0.0	not reported	Upper lobe, lung	3387.0	25756.0
TCGA-39-5019-11A	14a4a93a-e24d-46f2-bee3-18bd792ef95a	Squamous Cell Neoplasms	14a4a93a-e24d-46f2-bee3-18bd792ef95a	TCGA-39-5019	Bronchus and lung	1.643835616438356	Not Reported		30.0	white	male	not hispanic or latino	Alive	70.0	-25756.0	1934.0		Bronchus and lung	TCGA-LUSC	Squamous Cell Neoplasms	Lung Squamous Cell Carcinoma	TCGA	59baeb21-8167-5588-aa76-0355aa2d25e5	39	MSKCC	Lung squamous cell carcinoma	IGC																No	Stage IB	0.0	not reported	Upper lobe, lung	3387.0	25756.0
TCGA-43-A475-01A	ba7b9b84-c227-4ad0-9e71-88ee3309162c	Squamous Cell Neoplasms	ba7b9b84-c227-4ad0-9e71-88ee3309162c	TCGA-43-A475	Bronchus and lung	5.47945205479452	Not Reported	50.0	100.0	white	female	not hispanic or latino	Alive	67.0	-24680.0	1945.0		Bronchus and lung	TCGA-LUSC	Squamous Cell Neoplasms	Lung Squamous Cell Carcinoma	TCGA	5578c76a-a8ab-50a7-bd34-6c6c89408a73	43	Christiana Healthcare	Lung squamous cell carcinoma	IGC																No	Stage IIB	0.0	not reported	Upper lobe, lung	296.0	24680.0
TCGA-46-6025-01A	6020ec67-8f3b-409f-a0ed-2af849b4d76f	Squamous Cell Neoplasms	6020ec67-8f3b-409f-a0ed-2af849b4d76f	TCGA-46-6025	Bronchus and lung		Not Reported			white	male	not hispanic or latino	Alive	71.0	-26168.0	1939.0		Bronchus and lung	TCGA-LUSC	Squamous Cell Neoplasms	Lung Squamous Cell Carcinoma	TCGA	b0795fb2-c622-5926-84a0-7c9912c155d7	46	St. Joseph's Medical Center (MD)	Lung squamous cell carcinoma	IGC																No	Stage IIB	0.0	not reported	Lower lobe, lung	324.0	26168.0
TCGA-66-2759-01A	e6b72c24-1607-43b9-8b8a-7bf83eea5895	Squamous Cell Neoplasms	e6b72c24-1607-43b9-8b8a-7bf83eea5895	TCGA-66-2759	Bronchus and lung	0.8767123287671232	Not Reported	31.0	16.0	not reported	male	not reported	Alive	66.0	-24287.0	1941.0		Bronchus and lung	TCGA-LUSC	Squamous Cell Neoplasms	Lung Squamous Cell Carcinoma	TCGA	b690fe6e-02db-59f1-a336-274614bb4740	66	Indivumed	Lung squamous cell carcinoma	IGC																No	Stage IIIA	0.0	not reported	Lower lobe, lung	762.0	24287.0
TCGA-66-2780-01A	7ccce724-d401-487d-b444-6edbbd032303	Squamous Cell Neoplasms	7ccce724-d401-487d-b444-6edbbd032303	TCGA-66-2780	Bronchus and lung	1.5342465753424657	Not Reported	14.0	28.0	not reported	male	not reported	Dead	65.0	-23955.0	1942.0	2008.0	Bronchus and lung	TCGA-LUSC	Squamous Cell Neoplasms	Lung Squamous Cell Carcinoma	TCGA	b690fe6e-02db-59f1-a336-274614bb4740	66	Indivumed	Lung squamous cell carcinoma	IGC	366.0															No	Stage IB	0.0	not reported	Upper lobe, lung		23955.0
TCGA-77-8150-01A	7cc8892e-4ba5-4cf5-be76-9e5cb4891d25	Squamous Cell Neoplasms	7cc8892e-4ba5-4cf5-be76-9e5cb4891d25	TCGA-77-8150	Bronchus and lung	2.5205479452054793	Not Reported		46.0	not reported	male	not reported	Dead	64.0	-23474.0	1943.0	2011.0	Bronchus and lung	TCGA-LUSC	Squamous Cell Neoplasms	Lung Squamous Cell Carcinoma	TCGA	9677780c-46d3-5efd-ab87-e563075cc9e0	77	Prince Charles Hospital	Lung squamous cell carcinoma	IGC	1655.0															No	Stage IIIA	0.0	not reported	Lung, NOS		23474.0
TCGA-22-5478-11A	4daf4a91-bc36-40c8-8fca-ea61b6706775	Squamous Cell Neoplasms	4daf4a91-bc36-40c8-8fca-ea61b6706775	TCGA-22-5478	Bronchus and lung		Not Reported			not reported	male	not reported	Dead	79.0	-28978.0	1925.0	2004.0	Bronchus and lung	TCGA-LUSC	Squamous Cell Neoplasms	Lung Squamous Cell Carcinoma	TCGA	dbca60ac-8dfb-5b9e-abdc-dc6f3dd1a18c	22	Mayo Clinic - Rochester	Lung squamous cell carcinoma	IGC	24.0															No	Stage IB	0.0	not reported	Lower lobe, lung	24.0	28978.0
TCGA-22-5478-01A	4daf4a91-bc36-40c8-8fca-ea61b6706775	Squamous Cell Neoplasms	4daf4a91-bc36-40c8-8fca-ea61b6706775	TCGA-22-5478	Bronchus and lung		Not Reported			not reported	male	not reported	Dead	79.0	-28978.0	1925.0	2004.0	Bronchus and lung	TCGA-LUSC	Squamous Cell Neoplasms	Lung Squamous Cell Carcinoma	TCGA	dbca60ac-8dfb-5b9e-abdc-dc6f3dd1a18c	22	Mayo Clinic - Rochester	Lung squamous cell carcinoma	IGC	24.0															No	Stage IB	0.0	not reported	Lower lobe, lung	24.0	28978.0
TCGA-22-5492-11A	422a46b2-a67c-4a7e-923f-9b651ced96f8	Squamous Cell Neoplasms	422a46b2-a67c-4a7e-923f-9b651ced96f8	TCGA-22-5492	Bronchus and lung	2.73972602739726	Not Reported	50.0	50.0	not reported	female	not reported	Dead	73.0	-26838.0	1930.0	2004.0	Bronchus and lung	TCGA-LUSC	Squamous Cell Neoplasms	Lung Squamous Cell Carcinoma	TCGA	dbca60ac-8dfb-5b9e-abdc-dc6f3dd1a18c	22	Mayo Clinic - Rochester	Lung squamous cell carcinoma	IGC	506.0															No	Stage IIIA	0.0	not reported	Upper lobe, lung	506.0	26838.0
TCGA-22-5492-01A	422a46b2-a67c-4a7e-923f-9b651ced96f8	Squamous Cell Neoplasms	422a46b2-a67c-4a7e-923f-9b651ced96f8	TCGA-22-5492	Bronchus and lung	2.73972602739726	Not Reported	50.0	50.0	not reported	female	not reported	Dead	73.0	-26838.0	1930.0	2004.0	Bronchus and lung	TCGA-LUSC	Squamous Cell Neoplasms	Lung Squamous Cell Carcinoma	TCGA	dbca60ac-8dfb-5b9e-abdc-dc6f3dd1a18c	22	Mayo Clinic - Rochester	Lung squamous cell carcinoma	IGC	506.0															No	Stage IIIA	0.0	not reported	Upper lobe, lung	506.0	26838.0
TCGA-77-8139-01A	1fdbeb6a-8c73-46db-9d21-c56a834064f6	Squamous Cell Neoplasms	1fdbeb6a-8c73-46db-9d21-c56a834064f6	TCGA-77-8139	Bronchus and lung	2.8493150684931505	Not Reported		52.0	not reported	male	not reported	Alive	72.0	-26464.0	1931.0		Bronchus and lung	TCGA-LUSC	Squamous Cell Neoplasms	Lung Squamous Cell Carcinoma	TCGA	9677780c-46d3-5efd-ab87-e563075cc9e0	77	Prince Charles Hospital	Lung squamous cell carcinoma	IGC																No	Stage IIB	0.0	not reported	Upper lobe, lung	3166.0	26464.0
TCGA-56-7579-01A	1ccd29c1-cf30-4701-9b50-5d34cae2f4b3	Squamous Cell Neoplasms	1ccd29c1-cf30-4701-9b50-5d34cae2f4b3	TCGA-56-7579	Bronchus and lung	0.1095890410958904	Not Reported	17.0	2.0	white	male	not hispanic or latino	Dead	61.0	-22632.0	1950.0		Bronchus and lung	TCGA-LUSC	Squamous Cell Neoplasms	Lung Squamous Cell Carcinoma	TCGA	8e4a06a8-eb03-529f-b849-a1fd908c9962	56	International Genomics Consortium	Lung squamous cell carcinoma	IGC	951.0															No	Stage IIIA	0.0	not reported	Upper lobe, lung	44.0	22632.0
TCGA-56-7579-11A	1ccd29c1-cf30-4701-9b50-5d34cae2f4b3	Squamous Cell Neoplasms	1ccd29c1-cf30-4701-9b50-5d34cae2f4b3	TCGA-56-7579	Bronchus and lung	0.1095890410958904	Not Reported	17.0	2.0	white	male	not hispanic or latino	Dead	61.0	-22632.0	1950.0		Bronchus and lung	TCGA-LUSC	Squamous Cell Neoplasms	Lung Squamous Cell Carcinoma	TCGA	8e4a06a8-eb03-529f-b849-a1fd908c9962	56	International Genomics Consortium	Lung squamous cell carcinoma	IGC	951.0															No	Stage IIIA	0.0	not reported	Upper lobe, lung	44.0	22632.0
TCGA-22-4593-01A	8fbe1f9e-f2a6-4550-aabf-b06607b821f0	Squamous Cell Neoplasms	8fbe1f9e-f2a6-4550-aabf-b06607b821f0	TCGA-22-4593	Bronchus and lung	1.643835616438356	Not Reported	60.0	30.0	white	male	not reported	Dead	77.0	-28385.0	1925.0	2004.0	Bronchus and lung	TCGA-LUSC	Squamous Cell Neoplasms	Lung Squamous Cell Carcinoma	TCGA	dbca60ac-8dfb-5b9e-abdc-dc6f3dd1a18c	22	Mayo Clinic - Rochester	Lung squamous cell carcinoma	IGC	1067.0															No	Stage IIA	0.0	not reported	Lower lobe, lung	1067.0	28385.0
TCGA-22-4593-11A	8fbe1f9e-f2a6-4550-aabf-b06607b821f0	Squamous Cell Neoplasms	8fbe1f9e-f2a6-4550-aabf-b06607b821f0	TCGA-22-4593	Bronchus and lung	1.643835616438356	Not Reported	60.0	30.0	white	male	not reported	Dead	77.0	-28385.0	1925.0	2004.0	Bronchus and lung	TCGA-LUSC	Squamous Cell Neoplasms	Lung Squamous Cell Carcinoma	TCGA	dbca60ac-8dfb-5b9e-abdc-dc6f3dd1a18c	22	Mayo Clinic - Rochester	Lung squamous cell carcinoma	IGC	1067.0															No	Stage IIA	0.0	not reported	Lower lobe, lung	1067.0	28385.0
TCGA-33-AASD-01A	ef6116ce-ae38-488c-b3cc-0e88ba0f1876	Squamous Cell Neoplasms	ef6116ce-ae38-488c-b3cc-0e88ba0f1876	TCGA-33-AASD	Bronchus and lung	4.602739726027397	Not Reported		84.0	black or african american	male	not hispanic or latino	Dead	83.0	-30623.0	1918.0	2010.0	Bronchus and lung	TCGA-LUSC	Squamous Cell Neoplasms	Lung Squamous Cell Carcinoma	TCGA	7d6f4d7e-1842-5ef9-bba6-53fa85273a9d	33	Johns Hopkins	Lung squamous cell carcinoma	IGC	2249.0															No	Stage IA	0.0	not reported	Lower lobe, lung		30623.0
TCGA-39-5021-11A	e7020168-1afe-4361-800a-8979aafca12a	Squamous Cell Neoplasms	e7020168-1afe-4361-800a-8979aafca12a	TCGA-39-5021	Bronchus and lung	6.2465753424657535	Not Reported	57.0	114.0	white	male	not hispanic or latino	Dead	70.0	-25895.0	1934.0	2009.0	Bronchus and lung	TCGA-LUSC	Squamous Cell Neoplasms	Lung Squamous Cell Carcinoma	TCGA	59baeb21-8167-5588-aa76-0355aa2d25e5	39	MSKCC	Lung squamous cell carcinoma	IGC	2086.0															No	Stage IB	0.0	not reported	Upper lobe, lung	2086.0	25895.0
TCGA-39-5021-01A	e7020168-1afe-4361-800a-8979aafca12a	Squamous Cell Neoplasms	e7020168-1afe-4361-800a-8979aafca12a	TCGA-39-5021	Bronchus and lung	6.2465753424657535	Not Reported	57.0	114.0	white	male	not hispanic or latino	Dead	70.0	-25895.0	1934.0	2009.0	Bronchus and lung	TCGA-LUSC	Squamous Cell Neoplasms	Lung Squamous Cell Carcinoma	TCGA	59baeb21-8167-5588-aa76-0355aa2d25e5	39	MSKCC	Lung squamous cell carcinoma	IGC	2086.0															No	Stage IB	0.0	not reported	Upper lobe, lung	2086.0	25895.0
TCGA-22-4605-01A	28346e70-c18b-4572-922f-c7b7fa8af40d	Squamous Cell Neoplasms	28346e70-c18b-4572-922f-c7b7fa8af40d	TCGA-22-4605	Bronchus and lung	4.109589041095891	Not Reported	50.0	75.0	not reported	female	not reported	Dead	78.0	-28623.0	1925.0	2005.0	Bronchus and lung	TCGA-LUSC	Squamous Cell Neoplasms	Lung Squamous Cell Carcinoma	TCGA	dbca60ac-8dfb-5b9e-abdc-dc6f3dd1a18c	22	Mayo Clinic - Rochester	Lung squamous cell carcinoma	IGC	974.0															No	Stage IB	0.0	not reported	Upper lobe, lung		28623.0
TCGA-56-8309-01A	fa019da0-068c-4d28-a8f6-28b8e79f3a5a	Squamous Cell Neoplasms	fa019da0-068c-4d28-a8f6-28b8e79f3a5a	TCGA-56-8309	Bronchus and lung	2.73972602739726	Not Reported		50.0	white	male	not hispanic or latino	Alive	66.0	-24382.0	1946.0		Bronchus and lung	TCGA-LUSC	Squamous Cell Neoplasms	Lung Squamous Cell Carcinoma	TCGA	8e4a06a8-eb03-529f-b849-a1fd908c9962	56	International Genomics Consortium	Lung squamous cell carcinoma	IGC																No	Stage IA	0.0	not reported	Lower lobe, lung	428.0	24382.0
TCGA-56-8309-11A	fa019da0-068c-4d28-a8f6-28b8e79f3a5a	Squamous Cell Neoplasms	fa019da0-068c-4d28-a8f6-28b8e79f3a5a	TCGA-56-8309	Bronchus and lung	2.73972602739726	Not Reported		50.0	white	male	not hispanic or latino	Alive	66.0	-24382.0	1946.0		Bronchus and lung	TCGA-LUSC	Squamous Cell Neoplasms	Lung Squamous Cell Carcinoma	TCGA	8e4a06a8-eb03-529f-b849-a1fd908c9962	56	International Genomics Consortium	Lung squamous cell carcinoma	IGC																No	Stage IA	0.0	not reported	Lower lobe, lung	428.0	24382.0
TCGA-66-2756-01A	43abe847-4ba7-466e-8283-5d7b80b999a7	Squamous Cell Neoplasms	43abe847-4ba7-466e-8283-5d7b80b999a7	TCGA-66-2756	Bronchus and lung		Not Reported	40.0		not reported	male	not reported	Alive	68.0	-24929.0	1939.0		Bronchus and lung	TCGA-LUSC	Squamous Cell Neoplasms	Lung Squamous Cell Carcinoma	TCGA	b690fe6e-02db-59f1-a336-274614bb4740	66	Indivumed	Lung squamous cell carcinoma	IGC																No	Stage IIIB	0.0	not reported	Upper lobe, lung	30.0	24929.0
TCGA-63-7022-01A	a296ca7c-eb11-4d8a-92a0-d549b5c0951a	Squamous Cell Neoplasms	a296ca7c-eb11-4d8a-92a0-d549b5c0951a	TCGA-63-7022	Bronchus and lung	1.643835616438356	Not Reported	60.0	30.0	not reported	female	not reported	Alive					Bronchus and lung	TCGA-LUSC	Squamous Cell Neoplasms	Lung Squamous Cell Carcinoma	TCGA	e4946ca2-fbdf-59f0-b982-f45bda575bd9	63	Ontario Institute for Cancer Research	Lung squamous cell carcinoma	IGC																No	Stage IA		not reported	Upper lobe, lung	2073.0
TCGA-98-A53H-01A	e6cf4b99-d0f9-432a-8977-3704fd38103c	Squamous Cell Neoplasms	e6cf4b99-d0f9-432a-8977-3704fd38103c	TCGA-98-A53H	Bronchus and lung	2.191780821917808	Not Reported		40.0	white	female	not hispanic or latino	Alive	76.0	-27928.0	1936.0		Bronchus and lung	TCGA-LUSC	Squamous Cell Neoplasms	Lung Squamous Cell Carcinoma	TCGA	ca0d2a8e-48ca-5c0b-b639-feaf342b5b35	98	Washington University - Alabama	Lung squamous cell carcinoma	IGC																No	Stage IA	0.0	not reported	Upper lobe, lung	618.0	27928.0
TCGA-85-8481-01A	2d2a3e24-8e1c-4409-a803-fe8d475f9248	Squamous Cell Neoplasms	2d2a3e24-8e1c-4409-a803-fe8d475f9248	TCGA-85-8481	Bronchus and lung	4.383561643835616	Not Reported		80.0	white	male	not hispanic or latino	Dead	70.0	-25782.0	1942.0		Bronchus and lung	TCGA-LUSC	Squamous Cell Neoplasms	Lung Squamous Cell Carcinoma	TCGA	a2221e89-1afd-56f8-a1ec-aed4bf38041d	85	Asterand	Lung squamous cell carcinoma	IGC	236.0															No	Stage IIB	0.0	not reported	Upper lobe, lung	21.0	25782.0
TCGA-85-7696-01A	b89eaf49-b80b-4730-b928-3fbc4385b64c	Squamous Cell Neoplasms	b89eaf49-b80b-4730-b928-3fbc4385b64c	TCGA-85-7696	Bronchus and lung	1.643835616438356	Not Reported	40.0	30.0	white	male	not hispanic or latino	Alive	64.0	-23413.0	1947.0		Bronchus and lung	TCGA-LUSC	Squamous Cell Neoplasms	Lung Squamous Cell Carcinoma	TCGA	a2221e89-1afd-56f8-a1ec-aed4bf38041d	85	Asterand	Lung squamous cell carcinoma	IGC																No	Stage IA	0.0	not reported	Upper lobe, lung	1111.0	23413.0
TCGA-77-6845-01A	f74b6db3-62af-4158-9310-a29b1180e469	Squamous Cell Neoplasms	f74b6db3-62af-4158-9310-a29b1180e469	TCGA-77-6845	Bronchus and lung	2.7945205479452055	Not Reported	51.0	51.0	white	male	not reported	Dead	69.0	-25321.0	1934.0	2004.0	Bronchus and lung	TCGA-LUSC	Squamous Cell Neoplasms	Lung Squamous Cell Carcinoma	TCGA	9677780c-46d3-5efd-ab87-e563075cc9e0	77	Prince Charles Hospital	Lung squamous cell carcinoma	IGC	708.0															No	Stage IIB	0.0	not reported	Middle lobe, lung		25321.0
TCGA-98-A53B-01A	e88eb552-addc-4030-9c54-4bf7d381a703	Squamous Cell Neoplasms	e88eb552-addc-4030-9c54-4bf7d381a703	TCGA-98-A53B	Bronchus and lung	2.191780821917808	Not Reported		40.0	white	male	not hispanic or latino	Dead	69.0	-25390.0	1943.0	2012.0	Bronchus and lung	TCGA-LUSC	Squamous Cell Neoplasms	Lung Squamous Cell Carcinoma	TCGA	ca0d2a8e-48ca-5c0b-b639-feaf342b5b35	98	Washington University - Alabama	Lung squamous cell carcinoma	IGC	61.0															No	Stage IB	0.0	not reported	Upper lobe, lung		25390.0
TCGA-85-8072-01A	e29f886a-1690-438b-b287-bfe9e9737b29	Squamous Cell Neoplasms	e29f886a-1690-438b-b287-bfe9e9737b29	TCGA-85-8072	Bronchus and lung	0.821917808219178	Not Reported		15.0	white	male	not hispanic or latino	Alive	60.0	-22069.0	1951.0		Bronchus and lung	TCGA-LUSC	Squamous Cell Neoplasms	Lung Squamous Cell Carcinoma	TCGA	a2221e89-1afd-56f8-a1ec-aed4bf38041d	85	Asterand	Lung squamous cell carcinoma	IGC																No	Stage IA	0.0	not reported	Upper lobe, lung	932.0	22069.0
TCGA-98-8023-01A	553f810b-e917-4935-a875-dc9b902d0789	Squamous Cell Neoplasms	553f810b-e917-4935-a875-dc9b902d0789	TCGA-98-8023	Bronchus and lung	4.109589041095891	Not Reported		75.0	white	male	not hispanic or latino	Alive	70.0	-25732.0	1941.0		Bronchus and lung	TCGA-LUSC	Squamous Cell Neoplasms	Lung Squamous Cell Carcinoma	TCGA	ca0d2a8e-48ca-5c0b-b639-feaf342b5b35	98	Washington University - Alabama	Lung squamous cell carcinoma	IGC																No	Stage IIIA	0.0	not reported	Lung, NOS	649.0	25732.0
TCGA-34-5929-01A	ea34663c-f40e-4a3e-9ac0-65d5e9eef12b	Squamous Cell Neoplasms	ea34663c-f40e-4a3e-9ac0-65d5e9eef12b	TCGA-34-5929	Bronchus and lung	2.191780821917808	Not Reported		40.0	white	female	not hispanic or latino	Dead	78.0	-28844.0	1932.0	2010.0	Bronchus and lung	TCGA-LUSC	Squamous Cell Neoplasms	Lung Squamous Cell Carcinoma	TCGA	3006d675-7cc6-51ff-ac8c-d9c3c3808f96	34	University of Pittsburgh	Lung squamous cell carcinoma	IGC	151.0															No	Stage IB	0.0	not reported	Upper lobe, lung		28844.0
TCGA-34-5929-11A	ea34663c-f40e-4a3e-9ac0-65d5e9eef12b	Squamous Cell Neoplasms	ea34663c-f40e-4a3e-9ac0-65d5e9eef12b	TCGA-34-5929	Bronchus and lung	2.191780821917808	Not Reported		40.0	white	female	not hispanic or latino	Dead	78.0	-28844.0	1932.0	2010.0	Bronchus and lung	TCGA-LUSC	Squamous Cell Neoplasms	Lung Squamous Cell Carcinoma	TCGA	3006d675-7cc6-51ff-ac8c-d9c3c3808f96	34	University of Pittsburgh	Lung squamous cell carcinoma	IGC	151.0															No	Stage IB	0.0	not reported	Upper lobe, lung		28844.0
TCGA-77-8136-01A	c4ca7861-2fcc-4ed7-a240-bea9c43d5fb1	Squamous Cell Neoplasms	c4ca7861-2fcc-4ed7-a240-bea9c43d5fb1	TCGA-77-8136	Bronchus and lung	7.397260273972603	Not Reported		135.0	not reported	female	not reported	Dead	74.0	-27193.0	1928.0	2005.0	Bronchus and lung	TCGA-LUSC	Squamous Cell Neoplasms	Lung Squamous Cell Carcinoma	TCGA	9677780c-46d3-5efd-ab87-e563075cc9e0	77	Prince Charles Hospital	Lung squamous cell carcinoma	IGC	1189.0															No	Stage IIB	0.0	not reported	Lower lobe, lung		27193.0
TCGA-66-2773-01A	791f1b21-695e-4db1-b41d-80590c09d257	Squamous Cell Neoplasms	791f1b21-695e-4db1-b41d-80590c09d257	TCGA-66-2773	Bronchus and lung	3.1780821917808217	Not Reported	23.0	58.0	not reported	male	not reported	Dead	69.0	-25355.0	1938.0	2007.0	Bronchus and lung	TCGA-LUSC	Squamous Cell Neoplasms	Lung Squamous Cell Carcinoma	TCGA	b690fe6e-02db-59f1-a336-274614bb4740	66	Indivumed	Lung squamous cell carcinoma	IGC	92.0															No	Stage IB	0.0	not reported	Lower lobe, lung		25355.0
TCGA-NC-A5HH-01A	b5865f1e-604d-487d-8a19-dc0c887203ed	Squamous Cell Neoplasms	b5865f1e-604d-487d-8a19-dc0c887203ed	TCGA-NC-A5HH	Bronchus and lung	3.287671232876712	Not Reported		60.0	white	male	not reported	Alive	53.0	-19485.0	1956.0		Bronchus and lung	TCGA-LUSC	Squamous Cell Neoplasms	Lung Squamous Cell Carcinoma	TCGA	c5978d62-22d8-5027-adfa-0b50c7c5b6a3	NC	Washington University - CHUV	Lung squamous cell carcinoma	NCH																No	Stage IA	0.0	not reported	Lower lobe, lung	37.0	19485.0
TCGA-63-A5MI-01A	1a02b991-39f7-4c52-9f6e-bf0f7c7bde8d	Squamous Cell Neoplasms	1a02b991-39f7-4c52-9f6e-bf0f7c7bde8d	TCGA-63-A5MI	Bronchus and lung	2.73972602739726	Not Reported		50.0	not reported	male	not reported	Alive	65.0	-24040.0			Bronchus and lung	TCGA-LUSC	Squamous Cell Neoplasms	Lung Squamous Cell Carcinoma	TCGA	e4946ca2-fbdf-59f0-b982-f45bda575bd9	63	Ontario Institute for Cancer Research	Lung squamous cell carcinoma	IGC																No	Stage IIIA		not reported	Lower lobe, lung	1784.0	24040.0
TCGA-NC-A5HJ-01A	00fd9306-4a68-49ab-a768-e5fed126a765	Squamous Cell Neoplasms	00fd9306-4a68-49ab-a768-e5fed126a765	TCGA-NC-A5HJ	Bronchus and lung	4.273972602739726	Not Reported		78.0	white	male	not reported	Dead	59.0	-21730.0	1950.0	2010.0	Bronchus and lung	TCGA-LUSC	Squamous Cell Neoplasms	Lung Squamous Cell Carcinoma	TCGA	c5978d62-22d8-5027-adfa-0b50c7c5b6a3	NC	Washington University - CHUV	Lung squamous cell carcinoma	NCH	418.0															No	Stage IIB	0.0	not reported	Middle lobe, lung		21730.0
TCGA-LA-A446-01A	12b44011-90c0-4a70-8ea4-a216ec0c0860	Squamous Cell Neoplasms	12b44011-90c0-4a70-8ea4-a216ec0c0860	TCGA-LA-A446	Bronchus and lung	1.4246575342465753	Not Reported		26.0	white	male	not hispanic or latino	Alive	68.0	-25199.0	1944.0		Bronchus and lung	TCGA-LUSC	Squamous Cell Neoplasms	Lung Squamous Cell Carcinoma	TCGA	0a9dd01e-062d-5a8e-b8d2-713cb0a52587	LA	Candler	Lung squamous cell carcinoma	IGC																No	Stage IA	0.0	not reported	Lower lobe, lung	401.0	25199.0
TCGA-77-7338-11A	03016c31-a2eb-4a04-9e98-f10e0c64fe9e	Squamous Cell Neoplasms	03016c31-a2eb-4a04-9e98-f10e0c64fe9e	TCGA-77-7338	Bronchus and lung	2.26027397260274	Not Reported		41.25	white	male	not reported	Dead	64.0	-23480.0	1931.0	1995.0	Bronchus and lung	TCGA-LUSC	Squamous Cell Neoplasms	Lung Squamous Cell Carcinoma	TCGA	9677780c-46d3-5efd-ab87-e563075cc9e0	77	Prince Charles Hospital	Lung squamous cell carcinoma	IGC	5.0															No	Stage IB	0.0	not reported	Upper lobe, lung		23480.0
TCGA-77-7338-01A	03016c31-a2eb-4a04-9e98-f10e0c64fe9e	Squamous Cell Neoplasms	03016c31-a2eb-4a04-9e98-f10e0c64fe9e	TCGA-77-7338	Bronchus and lung	2.26027397260274	Not Reported		41.25	white	male	not reported	Dead	64.0	-23480.0	1931.0	1995.0	Bronchus and lung	TCGA-LUSC	Squamous Cell Neoplasms	Lung Squamous Cell Carcinoma	TCGA	9677780c-46d3-5efd-ab87-e563075cc9e0	77	Prince Charles Hospital	Lung squamous cell carcinoma	IGC	5.0															No	Stage IB	0.0	not reported	Upper lobe, lung		23480.0
TCGA-22-5474-11A	9101d953-1eb6-4808-aa44-a7b04e0ef412	Squamous Cell Neoplasms	9101d953-1eb6-4808-aa44-a7b04e0ef412	TCGA-22-5474	Bronchus and lung	2.73972602739726	Not Reported	50.0	50.0	white	male	not reported	Dead	74.0	-27271.0	1931.0	2006.0	Bronchus and lung	TCGA-LUSC	Squamous Cell Neoplasms	Lung Squamous Cell Carcinoma	TCGA	dbca60ac-8dfb-5b9e-abdc-dc6f3dd1a18c	22	Mayo Clinic - Rochester	Lung squamous cell carcinoma	IGC	445.0															No	Stage IB	0.0	not reported	Upper lobe, lung	445.0	27271.0
TCGA-22-5474-01A	9101d953-1eb6-4808-aa44-a7b04e0ef412	Squamous Cell Neoplasms	9101d953-1eb6-4808-aa44-a7b04e0ef412	TCGA-22-5474	Bronchus and lung	2.73972602739726	Not Reported	50.0	50.0	white	male	not reported	Dead	74.0	-27271.0	1931.0	2006.0	Bronchus and lung	TCGA-LUSC	Squamous Cell Neoplasms	Lung Squamous Cell Carcinoma	TCGA	dbca60ac-8dfb-5b9e-abdc-dc6f3dd1a18c	22	Mayo Clinic - Rochester	Lung squamous cell carcinoma	IGC	445.0															No	Stage IB	0.0	not reported	Upper lobe, lung	445.0	27271.0
TCGA-66-2791-01A	a8e79b70-76c4-4d4f-8e1d-37daebf2a921	Squamous Cell Neoplasms	a8e79b70-76c4-4d4f-8e1d-37daebf2a921	TCGA-66-2791	Bronchus and lung	1.36986301369863	Not Reported	25.0	25.0	not reported	male	not reported	Dead	66.0	-24138.0	1942.0	2008.0	Bronchus and lung	TCGA-LUSC	Squamous Cell Neoplasms	Lung Squamous Cell Carcinoma	TCGA	b690fe6e-02db-59f1-a336-274614bb4740	66	Indivumed	Lung squamous cell carcinoma	IGC	153.0															No	Stage IIIB	0.0	not reported	Lower lobe, lung		24138.0
TCGA-66-2791-11A	a8e79b70-76c4-4d4f-8e1d-37daebf2a921	Squamous Cell Neoplasms	a8e79b70-76c4-4d4f-8e1d-37daebf2a921	TCGA-66-2791	Bronchus and lung	1.36986301369863	Not Reported	25.0	25.0	not reported	male	not reported	Dead	66.0	-24138.0	1942.0	2008.0	Bronchus and lung	TCGA-LUSC	Squamous Cell Neoplasms	Lung Squamous Cell Carcinoma	TCGA	b690fe6e-02db-59f1-a336-274614bb4740	66	Indivumed	Lung squamous cell carcinoma	IGC	153.0															No	Stage IIIB	0.0	not reported	Lower lobe, lung		24138.0
TCGA-18-4721-11A	19f0cb8c-2e57-4310-967f-a9890f1605db	Squamous Cell Neoplasms	19f0cb8c-2e57-4310-967f-a9890f1605db	TCGA-18-4721	Bronchus and lung		Not Reported			white	male	not hispanic or latino	Alive	74.0	-27076.0	1928.0		Bronchus and lung	TCGA-LUSC	Squamous Cell Neoplasms	Lung Squamous Cell Carcinoma	TCGA	a3bac7ea-630d-57e3-9de7-cc94f627ef17	18	Princess Margaret Hospital (Canada)	Lung squamous cell carcinoma	IGC																No	Stage IA	0.0	not reported	Lower lobe, lung	4694.0	27076.0
TCGA-18-4721-01A	19f0cb8c-2e57-4310-967f-a9890f1605db	Squamous Cell Neoplasms	19f0cb8c-2e57-4310-967f-a9890f1605db	TCGA-18-4721	Bronchus and lung		Not Reported			white	male	not hispanic or latino	Alive	74.0	-27076.0	1928.0		Bronchus and lung	TCGA-LUSC	Squamous Cell Neoplasms	Lung Squamous Cell Carcinoma	TCGA	a3bac7ea-630d-57e3-9de7-cc94f627ef17	18	Princess Margaret Hospital (Canada)	Lung squamous cell carcinoma	IGC																No	Stage IA	0.0	not reported	Lower lobe, lung	4694.0	27076.0
TCGA-96-A4JL-01A	0cca2b84-62bb-41c6-a65d-c27e4e98af78	Squamous Cell Neoplasms	0cca2b84-62bb-41c6-a65d-c27e4e98af78	TCGA-96-A4JL	Bronchus and lung		Not Reported			asian	female	not hispanic or latino	Alive	78.0	-28686.0	1934.0		Bronchus and lung	TCGA-LUSC	Squamous Cell Neoplasms	Lung Squamous Cell Carcinoma	TCGA	419bc7b9-8986-5980-a77f-dcd89ec95277	96	Washington University - NYU	Lung squamous cell carcinoma	IGC																No	Stage IIA	0.0	not reported	Lower lobe, lung	842.0	28686.0
TCGA-33-4582-01A	0d3c11b5-856e-4d41-b94a-b2e32f9c5792	Squamous Cell Neoplasms	0d3c11b5-856e-4d41-b94a-b2e32f9c5792	TCGA-33-4582	Bronchus and lung	4.712328767123288	Not Reported		86.0	white	male	not hispanic or latino	Dead	55.0	-20402.0	1945.0	2008.0	Bronchus and lung	TCGA-LUSC	Squamous Cell Neoplasms	Lung Squamous Cell Carcinoma	TCGA	7d6f4d7e-1842-5ef9-bba6-53fa85273a9d	33	Johns Hopkins	Lung squamous cell carcinoma	IGC	3149.0															No	Stage IA	0.0	not reported	Lower lobe, lung		20402.0
TCGA-33-4582-11A	0d3c11b5-856e-4d41-b94a-b2e32f9c5792	Squamous Cell Neoplasms	0d3c11b5-856e-4d41-b94a-b2e32f9c5792	TCGA-33-4582	Bronchus and lung	4.712328767123288	Not Reported		86.0	white	male	not hispanic or latino	Dead	55.0	-20402.0	1945.0	2008.0	Bronchus and lung	TCGA-LUSC	Squamous Cell Neoplasms	Lung Squamous Cell Carcinoma	TCGA	7d6f4d7e-1842-5ef9-bba6-53fa85273a9d	33	Johns Hopkins	Lung squamous cell carcinoma	IGC	3149.0															No	Stage IA	0.0	not reported	Lower lobe, lung		20402.0
TCGA-56-A5DR-01A	2a0b4559-5ece-4b79-9c89-2ebe7cf82905	Squamous Cell Neoplasms	2a0b4559-5ece-4b79-9c89-2ebe7cf82905	TCGA-56-A5DR	Bronchus and lung		Not Reported			white	male	not hispanic or latino	Alive	81.0	-29828.0	1931.0		Bronchus and lung	TCGA-LUSC	Squamous Cell Neoplasms	Lung Squamous Cell Carcinoma	TCGA	8e4a06a8-eb03-529f-b849-a1fd908c9962	56	International Genomics Consortium	Lung squamous cell carcinoma	IGC																No	Stage IA	0.0	not reported	Upper lobe, lung	4.0	29828.0
TCGA-60-2723-01A	0d6a7cdf-daf5-4181-864f-430952e6fdb3	Squamous Cell Neoplasms	0d6a7cdf-daf5-4181-864f-430952e6fdb3	TCGA-60-2723	Bronchus and lung	3.1780821917808217	Not Reported	59.0	58.0	white	female	not hispanic or latino	Alive	74.0	-27225.0	1934.0		Bronchus and lung	TCGA-LUSC	Squamous Cell Neoplasms	Lung Squamous Cell Carcinoma	TCGA	348d70e4-5094-5c2b-8056-1d075d4fe23d	60	Roswell Park	Lung squamous cell carcinoma	IGC																No	Stage IB	0.0	not reported	Lung, NOS	1092.0	27225.0
TCGA-O2-A52N-01A	0df0d6b6-66aa-4e76-8675-aa93787b93e3	Squamous Cell Neoplasms	0df0d6b6-66aa-4e76-8675-aa93787b93e3	TCGA-O2-A52N	Bronchus and lung	0.22602739726027396	Not Reported	55.0	4.125	white	male	not hispanic or latino	Dead	78.0	-28520.0	1927.0	2007.0	Bronchus and lung	TCGA-LUSC	Squamous Cell Neoplasms	Lung Squamous Cell Carcinoma	TCGA	fce010d0-b01d-5e4c-b670-5dc22dca5ee1	O2	Washington University - CALGB	Lung squamous cell carcinoma	NCH	1006.0															No	Stage I	0.0	not reported	Upper lobe, lung		28520.0
TCGA-NC-A5HI-01A	ce7dcb92-13aa-4496-82d2-873b53647bfd	Squamous Cell Neoplasms	ce7dcb92-13aa-4496-82d2-873b53647bfd	TCGA-NC-A5HI	Bronchus and lung	3.287671232876712	Not Reported		60.0	white	female	not reported	Alive	68.0	-24981.0	1941.0		Bronchus and lung	TCGA-LUSC	Squamous Cell Neoplasms	Lung Squamous Cell Carcinoma	TCGA	c5978d62-22d8-5027-adfa-0b50c7c5b6a3	NC	Washington University - CHUV	Lung squamous cell carcinoma	NCH																No	Stage IB	0.0	not reported	Lower lobe, lung	1743.0	24981.0
TCGA-21-1082-01A	0e2ee54a-51c9-4868-842d-a2a1c1cfb016	Squamous Cell Neoplasms	0e2ee54a-51c9-4868-842d-a2a1c1cfb016	TCGA-21-1082	Bronchus and lung		Not Reported			white	male	not hispanic or latino	Alive	61.0	-22492.0	1936.0		Bronchus and lung	TCGA-LUSC	Squamous Cell Neoplasms	Lung Squamous Cell Carcinoma	TCGA	ade92dec-e8af-5751-899e-eb49344a039b	21	Fox Chase Cancer Center	Lung squamous cell carcinoma	IGC																No	Stage IB	0.0	not reported	Lower lobe, lung	3644.0	22492.0
TCGA-43-8118-01A	ad98977b-e159-410a-b8c2-f4e8a07f9784	Squamous Cell Neoplasms	ad98977b-e159-410a-b8c2-f4e8a07f9784	TCGA-43-8118	Bronchus and lung	1.095890410958904	Not Reported		20.0	white	female	not hispanic or latino	Dead	55.0	-20224.0	1956.0	2011.0	Bronchus and lung	TCGA-LUSC	Squamous Cell Neoplasms	Lung Squamous Cell Carcinoma	TCGA	5578c76a-a8ab-50a7-bd34-6c6c89408a73	43	Christiana Healthcare	Lung squamous cell carcinoma	IGC	89.0															Yes	Stage IA	0.0	not reported	Upper lobe, lung		20224.0
TCGA-98-8021-01A	10c3acc1-5c0b-4312-9521-2e4104396c24	Squamous Cell Neoplasms	10c3acc1-5c0b-4312-9521-2e4104396c24	TCGA-98-8021	Bronchus and lung	3.287671232876712	Not Reported	60.0	60.0	white	female	not hispanic or latino	Alive	75.0	-27738.0	1936.0		Bronchus and lung	TCGA-LUSC	Squamous Cell Neoplasms	Lung Squamous Cell Carcinoma	TCGA	ca0d2a8e-48ca-5c0b-b639-feaf342b5b35	98	Washington University - Alabama	Lung squamous cell carcinoma	IGC																No	Stage IA	0.0	not reported	Upper lobe, lung	937.0	27738.0
TCGA-6A-AB49-01A	7639fddb-86b5-45a1-bac3-ff6a575e0cf5	Squamous Cell Neoplasms	7639fddb-86b5-45a1-bac3-ff6a575e0cf5	TCGA-6A-AB49	Bronchus and lung	2.73972602739726	Not Reported		50.0	black or african american	female	not hispanic or latino	Dead	73.0		1936.0		Bronchus and lung	TCGA-LUSC	Squamous Cell Neoplasms	Lung Squamous Cell Carcinoma	TCGA	3701c9ba-373f-597d-822f-f04376ccee35	6A	University of Kansas	Lung squamous cell carcinoma	NCH																No	Stage IB	0.0	not reported	Lower lobe, lung
TCGA-58-8386-01A	14313474-376f-4606-9ed9-25ed2acff411	Squamous Cell Neoplasms	14313474-376f-4606-9ed9-25ed2acff411	TCGA-58-8386	Bronchus and lung	3.5616438356164384	Not Reported		65.0	not reported	male	not reported	Dead	75.0	-27455.0	1933.0	2008.0	Bronchus and lung	TCGA-LUSC	Squamous Cell Neoplasms	Lung Squamous Cell Carcinoma	TCGA	06bb6bab-c19e-5af3-ab6a-b5bc6ff5d6ec	58	Thoraxklinik at University Hospital Heidelberg	Lung squamous cell carcinoma	IGC	1.0															No	Stage IV	0.0	not reported	Upper lobe, lung		27455.0
TCGA-58-8386-11A	14313474-376f-4606-9ed9-25ed2acff411	Squamous Cell Neoplasms	14313474-376f-4606-9ed9-25ed2acff411	TCGA-58-8386	Bronchus and lung	3.5616438356164384	Not Reported		65.0	not reported	male	not reported	Dead	75.0	-27455.0	1933.0	2008.0	Bronchus and lung	TCGA-LUSC	Squamous Cell Neoplasms	Lung Squamous Cell Carcinoma	TCGA	06bb6bab-c19e-5af3-ab6a-b5bc6ff5d6ec	58	Thoraxklinik at University Hospital Heidelberg	Lung squamous cell carcinoma	IGC	1.0															No	Stage IV	0.0	not reported	Upper lobe, lung		27455.0
TCGA-58-8393-01A	14b159f8-c31b-4e2a-a76d-fe32026e85bb	Squamous Cell Neoplasms	14b159f8-c31b-4e2a-a76d-fe32026e85bb	TCGA-58-8393	Bronchus and lung	0.3835616438356164	Not Reported		7.0	white	female	not hispanic or latino	Alive	68.0	-25132.0	1942.0		Bronchus and lung	TCGA-LUSC	Squamous Cell Neoplasms	Lung Squamous Cell Carcinoma	TCGA	06bb6bab-c19e-5af3-ab6a-b5bc6ff5d6ec	58	Thoraxklinik at University Hospital Heidelberg	Lung squamous cell carcinoma	IGC																No	Stage IB	0.0	not reported	Lower lobe, lung	1058.0	25132.0
TCGA-58-8393-11A	14b159f8-c31b-4e2a-a76d-fe32026e85bb	Squamous Cell Neoplasms	14b159f8-c31b-4e2a-a76d-fe32026e85bb	TCGA-58-8393	Bronchus and lung	0.3835616438356164	Not Reported		7.0	white	female	not hispanic or latino	Alive	68.0	-25132.0	1942.0		Bronchus and lung	TCGA-LUSC	Squamous Cell Neoplasms	Lung Squamous Cell Carcinoma	TCGA	06bb6bab-c19e-5af3-ab6a-b5bc6ff5d6ec	58	Thoraxklinik at University Hospital Heidelberg	Lung squamous cell carcinoma	IGC																No	Stage IB	0.0	not reported	Lower lobe, lung	1058.0	25132.0
TCGA-MF-A522-01A	9f247eef-9c0a-4e7a-a2e8-2a84225ba307	Squamous Cell Neoplasms	9f247eef-9c0a-4e7a-a2e8-2a84225ba307	TCGA-MF-A522	Bronchus and lung	2.4657534246575343	Not Reported	43.0	45.0	white	male	not reported	Dead	54.0	-20051.0	1958.0		Bronchus and lung	TCGA-LUSC	Squamous Cell Neoplasms	Lung Squamous Cell Carcinoma	TCGA	c8d261b7-7f2b-5be2-a087-eb3bbc4302b4	MF	University of Minnesota	Lung squamous cell carcinoma	NCH	360.0															No	Stage IB	0.0	not reported	Upper lobe, lung	83.0	20051.0
TCGA-85-8352-01A	159b96ab-2eb9-4604-be8c-e38f6aae103f	Squamous Cell Neoplasms	159b96ab-2eb9-4604-be8c-e38f6aae103f	TCGA-85-8352	Bronchus and lung	2.73972602739726	Not Reported		50.0	white	male	not hispanic or latino	Dead	67.0	-24788.0	1944.0		Bronchus and lung	TCGA-LUSC	Squamous Cell Neoplasms	Lung Squamous Cell Carcinoma	TCGA	a2221e89-1afd-56f8-a1ec-aed4bf38041d	85	Asterand	Lung squamous cell carcinoma	IGC	161.0															No	Stage IIIA	0.0	not reported	Upper lobe, lung	67.0	24788.0
TCGA-66-2767-01A	174cdc32-e94a-4829-b6b7-df560de55be2	Squamous Cell Neoplasms	174cdc32-e94a-4829-b6b7-df560de55be2	TCGA-66-2767	Bronchus and lung	2.356164383561644	Not Reported	43.0	43.0	not reported	male	not reported	Alive	62.0	-22888.0	1945.0		Bronchus and lung	TCGA-LUSC	Squamous Cell Neoplasms	Lung Squamous Cell Carcinoma	TCGA	b690fe6e-02db-59f1-a336-274614bb4740	66	Indivumed	Lung squamous cell carcinoma	IGC																No	Stage IIIB	0.0	not reported	Lower lobe, lung	61.0	22888.0
TCGA-O2-A52V-01A	6a2ce004-8a2d-419f-9738-e352d298a315	Squamous Cell Neoplasms	6a2ce004-8a2d-419f-9738-e352d298a315	TCGA-O2-A52V	Bronchus and lung	0.0547945205479452	Not Reported	20.0	1.0	black or african american	female	not hispanic or latino	Dead	75.0	-27449.0	1931.0	2009.0	Bronchus and lung	TCGA-LUSC	Squamous Cell Neoplasms	Lung Squamous Cell Carcinoma	TCGA	fce010d0-b01d-5e4c-b670-5dc22dca5ee1	O2	Washington University - CALGB	Lung squamous cell carcinoma	NCH	1335.0															No	Stage II	0.0	not reported	Upper lobe, lung		27449.0
TCGA-O2-A52W-01A	1a49a131-d714-40d7-85b6-c4822c0c6264	Squamous Cell Neoplasms	1a49a131-d714-40d7-85b6-c4822c0c6264	TCGA-O2-A52W	Bronchus and lung	0.136986301369863	Not Reported	50.0	2.5	black or african american	male	not hispanic or latino	Dead	63.0	-23156.0	1943.0	2006.0	Bronchus and lung	TCGA-LUSC	Squamous Cell Neoplasms	Lung Squamous Cell Carcinoma	TCGA	fce010d0-b01d-5e4c-b670-5dc22dca5ee1	O2	Washington University - CALGB	Lung squamous cell carcinoma	NCH	261.0															No	Stage I	0.0	not reported	Lower lobe, lung		23156.0
TCGA-77-A5GB-01B	07083473-8835-4bf9-9f52-b15bba59d932	Squamous Cell Neoplasms	07083473-8835-4bf9-9f52-b15bba59d932	TCGA-77-A5GB	Bronchus and lung	2.8493150684931505	Not Reported		52.0	not reported	male	not reported	Dead	90.0	-32872.0	1920.0	2012.0	Bronchus and lung	TCGA-LUSC	Squamous Cell Neoplasms	Lung Squamous Cell Carcinoma	TCGA	9677780c-46d3-5efd-ab87-e563075cc9e0	77	Prince Charles Hospital	Lung squamous cell carcinoma	IGC	0.0															No	Stage IB	0.0	not reported	Upper lobe, lung		32872.0
TCGA-37-A5EM-01A	1cbf2cad-75c3-4615-9734-0fcdc00dcee5	Squamous Cell Neoplasms	1cbf2cad-75c3-4615-9734-0fcdc00dcee5	TCGA-37-A5EM	Bronchus and lung		Not Reported			white	male	not hispanic or latino	Alive	49.0	-18011.0	1962.0		Bronchus and lung	TCGA-LUSC	Squamous Cell Neoplasms	Lung Squamous Cell Carcinoma	TCGA	27dff120-d55f-51f8-91bc-b9b1cb771593	37	Cureline	Lung squamous cell carcinoma	IGC																No	Stage II	0.0	not reported	Upper lobe, lung	867.0	18011.0
TCGA-85-A4QQ-01A	e5987342-bf04-457c-9785-74532ce26834	Squamous Cell Neoplasms	e5987342-bf04-457c-9785-74532ce26834	TCGA-85-A4QQ	Bronchus and lung	2.73972602739726	Not Reported		50.0	white	male	not hispanic or latino	Dead	68.0	-25065.0	1944.0		Bronchus and lung	TCGA-LUSC	Squamous Cell Neoplasms	Lung Squamous Cell Carcinoma	TCGA	a2221e89-1afd-56f8-a1ec-aed4bf38041d	85	Asterand	Lung squamous cell carcinoma	IGC	927.0															No	Stage IB	0.0	not reported	Lower lobe, lung	553.0	25065.0
TCGA-18-3419-01A	03fa3310-406d-4c12-a409-136fc47d996d	Squamous Cell Neoplasms	03fa3310-406d-4c12-a409-136fc47d996d	TCGA-18-3419	Bronchus and lung	2.73972602739726	Not Reported		50.0	not reported	male	not reported	Alive	73.0	-26813.0	1934.0		Bronchus and lung	TCGA-LUSC	Squamous Cell Neoplasms	Lung Squamous Cell Carcinoma	TCGA	a3bac7ea-630d-57e3-9de7-cc94f627ef17	18	Princess Margaret Hospital (Canada)	Lung squamous cell carcinoma	IGC																No	Stage IIB	0.0	not reported	Lower lobe, lung	2811.0	26813.0
TCGA-18-3419-11A	03fa3310-406d-4c12-a409-136fc47d996d	Squamous Cell Neoplasms	03fa3310-406d-4c12-a409-136fc47d996d	TCGA-18-3419	Bronchus and lung	2.73972602739726	Not Reported		50.0	not reported	male	not reported	Alive	73.0	-26813.0	1934.0		Bronchus and lung	TCGA-LUSC	Squamous Cell Neoplasms	Lung Squamous Cell Carcinoma	TCGA	a3bac7ea-630d-57e3-9de7-cc94f627ef17	18	Princess Margaret Hospital (Canada)	Lung squamous cell carcinoma	IGC																No	Stage IIB	0.0	not reported	Lower lobe, lung	2811.0	26813.0
TCGA-56-8629-01A	1f084d72-fbf9-4787-b107-815b481b1a6e	Squamous Cell Neoplasms	1f084d72-fbf9-4787-b107-815b481b1a6e	TCGA-56-8629	Bronchus and lung	3.6164383561643834	Not Reported	33.0	66.0	white	male	not hispanic or latino	Alive	63.0	-23346.0	1949.0		Bronchus and lung	TCGA-LUSC	Squamous Cell Neoplasms	Lung Squamous Cell Carcinoma	TCGA	8e4a06a8-eb03-529f-b849-a1fd908c9962	56	International Genomics Consortium	Lung squamous cell carcinoma	IGC																No	Stage IIA	0.0	not reported	Lower lobe, lung	481.0	23346.0
TCGA-56-8629-11A	1f084d72-fbf9-4787-b107-815b481b1a6e	Squamous Cell Neoplasms	1f084d72-fbf9-4787-b107-815b481b1a6e	TCGA-56-8629	Bronchus and lung	3.6164383561643834	Not Reported	33.0	66.0	white	male	not hispanic or latino	Alive	63.0	-23346.0	1949.0		Bronchus and lung	TCGA-LUSC	Squamous Cell Neoplasms	Lung Squamous Cell Carcinoma	TCGA	8e4a06a8-eb03-529f-b849-a1fd908c9962	56	International Genomics Consortium	Lung squamous cell carcinoma	IGC																No	Stage IIA	0.0	not reported	Lower lobe, lung	481.0	23346.0
TCGA-37-4135-01A	1f6b2aca-7357-40d1-ba7a-99227d9900a2	Squamous Cell Neoplasms	1f6b2aca-7357-40d1-ba7a-99227d9900a2	TCGA-37-4135	Bronchus and lung	2.4657534246575343	Not Reported	45.0	45.0	white	male	not hispanic or latino	Alive	68.0	-25041.0	1942.0		Bronchus and lung	TCGA-LUSC	Squamous Cell Neoplasms	Lung Squamous Cell Carcinoma	TCGA	27dff120-d55f-51f8-91bc-b9b1cb771593	37	Cureline	Lung squamous cell carcinoma	IGC																No	Stage IB	0.0	not reported	Lower lobe, lung	207.0	25041.0
TCGA-98-A53D-01A	20765a71-fa13-4d5a-9e66-9ffe961f72ad	Squamous Cell Neoplasms	20765a71-fa13-4d5a-9e66-9ffe961f72ad	TCGA-98-A53D	Bronchus and lung	4.931506849315069	Not Reported	30.0	90.0	white	male	not hispanic or latino	Dead	68.0	-24891.0	1944.0		Bronchus and lung	TCGA-LUSC	Squamous Cell Neoplasms	Lung Squamous Cell Carcinoma	TCGA	ca0d2a8e-48ca-5c0b-b639-feaf342b5b35	98	Washington University - Alabama	Lung squamous cell carcinoma	IGC	645.0															No	Stage IIB	0.0	not reported	Upper lobe, lung	22.0	24891.0
TCGA-56-8628-01A	20d3e9b8-c399-46d2-8367-c4e228cea17c	Squamous Cell Neoplasms	20d3e9b8-c399-46d2-8367-c4e228cea17c	TCGA-56-8628	Bronchus and lung		Not Reported			white	male	not hispanic or latino	Alive	78.0	-28805.0	1934.0		Bronchus and lung	TCGA-LUSC	Squamous Cell Neoplasms	Lung Squamous Cell Carcinoma	TCGA	8e4a06a8-eb03-529f-b849-a1fd908c9962	56	International Genomics Consortium	Lung squamous cell carcinoma	IGC																No	Stage IA	0.0	not reported	Upper lobe, lung	616.0	28805.0
TCGA-18-5592-11A	2c89b366-c394-4067-bbb0-f24f5920ecaa	Squamous Cell Neoplasms	2c89b366-c394-4067-bbb0-f24f5920ecaa	TCGA-18-5592	Bronchus and lung	2.191780821917808	Not Reported		40.0	not reported	male	not reported	Alive	57.0	-21020.0	1953.0		Bronchus and lung	TCGA-LUSC	Squamous Cell Neoplasms	Lung Squamous Cell Carcinoma	TCGA	a3bac7ea-630d-57e3-9de7-cc94f627ef17	18	Princess Margaret Hospital (Canada)	Lung squamous cell carcinoma	IGC																No	Stage IIB	0.0	not reported	Upper lobe, lung	1519.0	21020.0
TCGA-18-5592-01A	2c89b366-c394-4067-bbb0-f24f5920ecaa	Squamous Cell Neoplasms	2c89b366-c394-4067-bbb0-f24f5920ecaa	TCGA-18-5592	Bronchus and lung	2.191780821917808	Not Reported		40.0	not reported	male	not reported	Alive	57.0	-21020.0	1953.0		Bronchus and lung	TCGA-LUSC	Squamous Cell Neoplasms	Lung Squamous Cell Carcinoma	TCGA	a3bac7ea-630d-57e3-9de7-cc94f627ef17	18	Princess Margaret Hospital (Canada)	Lung squamous cell carcinoma	IGC																No	Stage IIB	0.0	not reported	Upper lobe, lung	1519.0	21020.0
TCGA-37-4129-01A	95c4c851-6ca3-4416-90ed-73f46f211583	Squamous Cell Neoplasms	95c4c851-6ca3-4416-90ed-73f46f211583	TCGA-37-4129	Bronchus and lung	1.643835616438356	Not Reported	30.0	30.0	white	female	not hispanic or latino	Alive	52.0	-19154.0	1958.0		Bronchus and lung	TCGA-LUSC	Squamous Cell Neoplasms	Lung Squamous Cell Carcinoma	TCGA	27dff120-d55f-51f8-91bc-b9b1cb771593	37	Cureline	Lung squamous cell carcinoma	IGC																No	Stage IA	0.0	not reported	Middle lobe, lung	242.0	19154.0
TCGA-92-7341-01A	23421041-fc75-4610-8a59-3246fb6df7e8	Squamous Cell Neoplasms	23421041-fc75-4610-8a59-3246fb6df7e8	TCGA-92-7341	Bronchus and lung	2.73972602739726	Not Reported		50.0	white	male	not hispanic or latino	Alive	71.0	-26134.0	1940.0		Bronchus and lung	TCGA-LUSC	Squamous Cell Neoplasms	Lung Squamous Cell Carcinoma	TCGA	c134e3a1-af3b-524e-bb14-eff6616f63bd	92	Washington University - St. Louis	Lung squamous cell carcinoma	IGC																No	Stage IB	0.0	not reported	Upper lobe, lung	106.0	26134.0
TCGA-92-7341-11A	23421041-fc75-4610-8a59-3246fb6df7e8	Squamous Cell Neoplasms	23421041-fc75-4610-8a59-3246fb6df7e8	TCGA-92-7341	Bronchus and lung	2.73972602739726	Not Reported		50.0	white	male	not hispanic or latino	Alive	71.0	-26134.0	1940.0		Bronchus and lung	TCGA-LUSC	Squamous Cell Neoplasms	Lung Squamous Cell Carcinoma	TCGA	c134e3a1-af3b-524e-bb14-eff6616f63bd	92	Washington University - St. Louis	Lung squamous cell carcinoma	IGC																No	Stage IB	0.0	not reported	Upper lobe, lung	106.0	26134.0
TCGA-56-8625-01A	234c7de4-ce5b-4a2f-ac46-9da61cff1680	Squamous Cell Neoplasms	234c7de4-ce5b-4a2f-ac46-9da61cff1680	TCGA-56-8625	Bronchus and lung		Not Reported			white	female	not hispanic or latino	Dead	66.0	-24188.0	1946.0		Bronchus and lung	TCGA-LUSC	Squamous Cell Neoplasms	Lung Squamous Cell Carcinoma	TCGA	8e4a06a8-eb03-529f-b849-a1fd908c9962	56	International Genomics Consortium	Lung squamous cell carcinoma	IGC	315.0															No	Stage IIIA	0.0	not reported	Lower lobe, lung	63.0	24188.0
TCGA-85-A4JB-01A	264b3066-b77b-4375-9847-adcf22dbc438	Squamous Cell Neoplasms	264b3066-b77b-4375-9847-adcf22dbc438	TCGA-85-A4JB	Bronchus and lung	1.36986301369863	Not Reported		25.0	white	male	not hispanic or latino	Alive	74.0	-27315.0	1938.0		Bronchus and lung	TCGA-LUSC	Squamous Cell Neoplasms	Lung Squamous Cell Carcinoma	TCGA	a2221e89-1afd-56f8-a1ec-aed4bf38041d	85	Asterand	Lung squamous cell carcinoma	IGC																No	Stage IIB	0.0	not reported	Upper lobe, lung	942.0	27315.0
TCGA-NK-A5CR-01A	26b3a62a-132e-401f-bb7f-e9cb9eff71c4	Squamous Cell Neoplasms	26b3a62a-132e-401f-bb7f-e9cb9eff71c4	TCGA-NK-A5CR	Bronchus and lung	2.191780821917808	Not Reported		40.0	not reported	male	not hispanic or latino	Alive	77.0	-28126.0	1930.0		Bronchus and lung	TCGA-LUSC	Squamous Cell Neoplasms	Lung Squamous Cell Carcinoma	TCGA	eb317fbb-14b3-59cd-a99e-6493f0965eef	NK	Washington University - Rush University	Lung squamous cell carcinoma	NCH																No	Stage IB	0.0	not reported	Upper lobe, lung	2542.0	28126.0
TCGA-60-2722-01A	6fd72426-f6c8-47ca-a500-d5d3600b9b15	Squamous Cell Neoplasms	6fd72426-f6c8-47ca-a500-d5d3600b9b15	TCGA-60-2722	Bronchus and lung	4.931506849315069	Not Reported		90.0	white	male	not hispanic or latino	Alive	66.0	-24267.0	1942.0		Bronchus and lung	TCGA-LUSC	Squamous Cell Neoplasms	Lung Squamous Cell Carcinoma	TCGA	348d70e4-5094-5c2b-8056-1d075d4fe23d	60	Roswell Park	Lung squamous cell carcinoma	IGC																No	Stage IIB	0.0	not reported	Upper lobe, lung	908.0	24267.0
TCGA-56-8624-01A	2cc8743a-e759-4250-82be-893376933930	Squamous Cell Neoplasms	2cc8743a-e759-4250-82be-893376933930	TCGA-56-8624	Bronchus and lung	1.095890410958904	Not Reported		20.0	white	male	not hispanic or latino	Alive	84.0	-30798.0	1928.0		Bronchus and lung	TCGA-LUSC	Squamous Cell Neoplasms	Lung Squamous Cell Carcinoma	TCGA	8e4a06a8-eb03-529f-b849-a1fd908c9962	56	International Genomics Consortium	Lung squamous cell carcinoma	IGC																No	Stage IIB	0.0	not reported	Lower lobe, lung	420.0	30798.0
TCGA-56-8624-11A	2cc8743a-e759-4250-82be-893376933930	Squamous Cell Neoplasms	2cc8743a-e759-4250-82be-893376933930	TCGA-56-8624	Bronchus and lung	1.095890410958904	Not Reported		20.0	white	male	not hispanic or latino	Alive	84.0	-30798.0	1928.0		Bronchus and lung	TCGA-LUSC	Squamous Cell Neoplasms	Lung Squamous Cell Carcinoma	TCGA	8e4a06a8-eb03-529f-b849-a1fd908c9962	56	International Genomics Consortium	Lung squamous cell carcinoma	IGC																No	Stage IIB	0.0	not reported	Lower lobe, lung	420.0	30798.0
TCGA-94-A4VJ-01A	2e1d5e59-357d-42f3-8898-cc03839cf958	Squamous Cell Neoplasms	2e1d5e59-357d-42f3-8898-cc03839cf958	TCGA-94-A4VJ	Bronchus and lung	2.0547945205479454	Not Reported	50.0	37.5	white	female	not hispanic or latino	Alive	71.0	-25991.0	1941.0		Bronchus and lung	TCGA-LUSC	Squamous Cell Neoplasms	Lung Squamous Cell Carcinoma	TCGA	130414af-456f-54e9-aa81-0841f8632e83	94	Washington University - Emory	Lung squamous cell carcinoma	IGC																No	Stage IA	0.0	not reported	Main bronchus	430.0	25991.0
TCGA-52-7809-01A	72c49014-f949-4d02-ae71-26a243e0b102	Squamous Cell Neoplasms	72c49014-f949-4d02-ae71-26a243e0b102	TCGA-52-7809	Bronchus and lung	3.287671232876712	Not Reported		60.0	white	male	not hispanic or latino	Dead	74.0	-27233.0	1935.0	2009.0	Bronchus and lung	TCGA-LUSC	Squamous Cell Neoplasms	Lung Squamous Cell Carcinoma	TCGA	74d69579-652c-5f04-ad46-d7ee5a6ca768	52	University of Miami	Lung squamous cell carcinoma	IGC	166.0															No	Stage IB	0.0	not reported	Upper lobe, lung		27233.0
TCGA-56-8201-01A	2f39441b-e69f-488c-b5d0-cbd88447ad60	Squamous Cell Neoplasms	2f39441b-e69f-488c-b5d0-cbd88447ad60	TCGA-56-8201	Bronchus and lung		Not Reported			white	male	not hispanic or latino	Dead	74.0	-27211.0	1937.0		Bronchus and lung	TCGA-LUSC	Squamous Cell Neoplasms	Lung Squamous Cell Carcinoma	TCGA	8e4a06a8-eb03-529f-b849-a1fd908c9962	56	International Genomics Consortium	Lung squamous cell carcinoma	IGC	397.0															No	Stage IIB	0.0	not reported	Upper lobe, lung	28.0	27211.0
TCGA-56-8201-11A	2f39441b-e69f-488c-b5d0-cbd88447ad60	Squamous Cell Neoplasms	2f39441b-e69f-488c-b5d0-cbd88447ad60	TCGA-56-8201	Bronchus and lung		Not Reported			white	male	not hispanic or latino	Dead	74.0	-27211.0	1937.0		Bronchus and lung	TCGA-LUSC	Squamous Cell Neoplasms	Lung Squamous Cell Carcinoma	TCGA	8e4a06a8-eb03-529f-b849-a1fd908c9962	56	International Genomics Consortium	Lung squamous cell carcinoma	IGC	397.0															No	Stage IIB	0.0	not reported	Upper lobe, lung	28.0	27211.0
TCGA-63-A5MN-01A	d81944a2-6cee-4773-912a-899fdf9eb1c4	Squamous Cell Neoplasms	d81944a2-6cee-4773-912a-899fdf9eb1c4	TCGA-63-A5MN	Bronchus and lung		Not Reported			not reported	female	not reported	Dead	78.0	-28677.0			Bronchus and lung	TCGA-LUSC	Squamous Cell Neoplasms	Lung Squamous Cell Carcinoma	TCGA	e4946ca2-fbdf-59f0-b982-f45bda575bd9	63	Ontario Institute for Cancer Research	Lung squamous cell carcinoma	IGC	345.0															No	Stage IIB		not reported	Upper lobe, lung		28677.0
TCGA-39-5029-01A	2f39e89c-a8f7-4df8-a0f5-ef9990c2133c	Squamous Cell Neoplasms	2f39e89c-a8f7-4df8-a0f5-ef9990c2133c	TCGA-39-5029	Bronchus and lung	10.520547945205479	Not Reported	48.0	192.0	white	male	hispanic or latino	Dead	67.0	-24713.0	1939.0	2008.0	Bronchus and lung	TCGA-LUSC	Squamous Cell Neoplasms	Lung Squamous Cell Carcinoma	TCGA	59baeb21-8167-5588-aa76-0355aa2d25e5	39	MSKCC	Lung squamous cell carcinoma	IGC	740.0															No	Stage IIIA	0.0	not reported	Lower lobe, lung		24713.0
TCGA-39-5029-11A	2f39e89c-a8f7-4df8-a0f5-ef9990c2133c	Squamous Cell Neoplasms	2f39e89c-a8f7-4df8-a0f5-ef9990c2133c	TCGA-39-5029	Bronchus and lung	10.520547945205479	Not Reported	48.0	192.0	white	male	hispanic or latino	Dead	67.0	-24713.0	1939.0	2008.0	Bronchus and lung	TCGA-LUSC	Squamous Cell Neoplasms	Lung Squamous Cell Carcinoma	TCGA	59baeb21-8167-5588-aa76-0355aa2d25e5	39	MSKCC	Lung squamous cell carcinoma	IGC	740.0															No	Stage IIIA	0.0	not reported	Lower lobe, lung		24713.0
TCGA-37-3792-01A	4a81f496-bf8e-43e8-8332-9aaef09f485f	Squamous Cell Neoplasms	4a81f496-bf8e-43e8-8332-9aaef09f485f	TCGA-37-3792	Bronchus and lung		Not Reported			white	male	not hispanic or latino	Alive	69.0	-25502.0	1937.0		Bronchus and lung	TCGA-LUSC	Squamous Cell Neoplasms	Lung Squamous Cell Carcinoma	TCGA	27dff120-d55f-51f8-91bc-b9b1cb771593	37	Cureline	Lung squamous cell carcinoma	IGC																No	Stage IB	0.0	not reported	Upper lobe, lung	12.0	25502.0
TCGA-22-5485-11A	305f72a8-069b-410b-bbe4-4ecb761c748d	Squamous Cell Neoplasms	305f72a8-069b-410b-bbe4-4ecb761c748d	TCGA-22-5485	Bronchus and lung	3.287671232876712	Not Reported		60.0	white	female	not reported	Dead	58.0	-21488.0	1943.0	2003.0	Bronchus and lung	TCGA-LUSC	Squamous Cell Neoplasms	Lung Squamous Cell Carcinoma	TCGA	dbca60ac-8dfb-5b9e-abdc-dc6f3dd1a18c	22	Mayo Clinic - Rochester	Lung squamous cell carcinoma	IGC	916.0															No	Stage IA	0.0	not reported	Upper lobe, lung	916.0	21488.0
TCGA-22-5485-01A	305f72a8-069b-410b-bbe4-4ecb761c748d	Squamous Cell Neoplasms	305f72a8-069b-410b-bbe4-4ecb761c748d	TCGA-22-5485	Bronchus and lung	3.287671232876712	Not Reported		60.0	white	female	not reported	Dead	58.0	-21488.0	1943.0	2003.0	Bronchus and lung	TCGA-LUSC	Squamous Cell Neoplasms	Lung Squamous Cell Carcinoma	TCGA	dbca60ac-8dfb-5b9e-abdc-dc6f3dd1a18c	22	Mayo Clinic - Rochester	Lung squamous cell carcinoma	IGC	916.0															No	Stage IA	0.0	not reported	Upper lobe, lung	916.0	21488.0
TCGA-58-8387-01A	7b599ce3-6aed-4333-8ba5-2b1bf7ec7aab	Squamous Cell Neoplasms	7b599ce3-6aed-4333-8ba5-2b1bf7ec7aab	TCGA-58-8387	Bronchus and lung	2.191780821917808	Not Reported		40.0	white	male	not hispanic or latino	Dead	60.0	-21952.0	1950.0	2011.0	Bronchus and lung	TCGA-LUSC	Squamous Cell Neoplasms	Lung Squamous Cell Carcinoma	TCGA	06bb6bab-c19e-5af3-ab6a-b5bc6ff5d6ec	58	Thoraxklinik at University Hospital Heidelberg	Lung squamous cell carcinoma	IGC	403.0															No	Stage IIA	0.0	not reported	Lower lobe, lung		21952.0
TCGA-63-7023-01A	31d8591b-9d80-406c-b61a-7a6544c73466	Squamous Cell Neoplasms	31d8591b-9d80-406c-b61a-7a6544c73466	TCGA-63-7023	Bronchus and lung	3.0136986301369864	Not Reported	56.0	55.0	not reported	male	not reported	Alive					Bronchus and lung	TCGA-LUSC	Squamous Cell Neoplasms	Lung Squamous Cell Carcinoma	TCGA	e4946ca2-fbdf-59f0-b982-f45bda575bd9	63	Ontario Institute for Cancer Research	Lung squamous cell carcinoma	IGC																No	Stage IIA		not reported	Lower lobe, lung	1682.0
TCGA-60-2720-01A	337e77b3-7f58-4f92-96a4-c764b1ebfa56	Squamous Cell Neoplasms	337e77b3-7f58-4f92-96a4-c764b1ebfa56	TCGA-60-2720	Bronchus and lung	6.027397260273973	Not Reported	40.0	110.0	white	female	not hispanic or latino	Alive	60.0	-22238.0	1947.0		Bronchus and lung	TCGA-LUSC	Squamous Cell Neoplasms	Lung Squamous Cell Carcinoma	TCGA	348d70e4-5094-5c2b-8056-1d075d4fe23d	60	Roswell Park	Lung squamous cell carcinoma	IGC																No	Stage IB	0.0	not reported	Lower lobe, lung	97.0	22238.0
TCGA-94-8035-01A	3429df57-5aae-41aa-8247-6a2ea935a934	Squamous Cell Neoplasms	3429df57-5aae-41aa-8247-6a2ea935a934	TCGA-94-8035	Bronchus and lung	2.73972602739726	Not Reported		50.0	white	male	not hispanic or latino	Alive	64.0	-23399.0	1947.0		Bronchus and lung	TCGA-LUSC	Squamous Cell Neoplasms	Lung Squamous Cell Carcinoma	TCGA	130414af-456f-54e9-aa81-0841f8632e83	94	Washington University - Emory	Lung squamous cell carcinoma	IGC																No	Stage IIB	0.0	not reported	Upper lobe, lung	122.0	23399.0
TCGA-56-8307-01A	b9817e22-ec5f-4a66-bf24-0f9fd9d3231e	Squamous Cell Neoplasms	b9817e22-ec5f-4a66-bf24-0f9fd9d3231e	TCGA-56-8307	Bronchus and lung	1.917808219178082	Not Reported		35.0	white	female	not hispanic or latino	Alive	55.0	-20411.0	1957.0		Bronchus and lung	TCGA-LUSC	Squamous Cell Neoplasms	Lung Squamous Cell Carcinoma	TCGA	8e4a06a8-eb03-529f-b849-a1fd908c9962	56	International Genomics Consortium	Lung squamous cell carcinoma	IGC																No	Stage IIB	0.0	not reported	Lower lobe, lung	818.0	20411.0
TCGA-77-8128-01A	af008b10-38c1-40f2-a924-66c554813c50	Squamous Cell Neoplasms	af008b10-38c1-40f2-a924-66c554813c50	TCGA-77-8128	Bronchus and lung	6.191780821917808	Not Reported		113.0	not reported	male	not reported	Dead	60.0	-21986.0	1939.0	2002.0	Bronchus and lung	TCGA-LUSC	Squamous Cell Neoplasms	Lung Squamous Cell Carcinoma	TCGA	9677780c-46d3-5efd-ab87-e563075cc9e0	77	Prince Charles Hospital	Lung squamous cell carcinoma	IGC	1150.0															No	Stage IIIA	0.0	not reported	Lung, NOS		21986.0
TCGA-85-8666-01A	34f7b63b-7a49-4b29-ab72-d880d87fb7b3	Squamous Cell Neoplasms	34f7b63b-7a49-4b29-ab72-d880d87fb7b3	TCGA-85-8666	Bronchus and lung	3.0136986301369864	Not Reported		55.0	white	male	not hispanic or latino	Dead	65.0	-23906.0	1946.0		Bronchus and lung	TCGA-LUSC	Squamous Cell Neoplasms	Lung Squamous Cell Carcinoma	TCGA	a2221e89-1afd-56f8-a1ec-aed4bf38041d	85	Asterand	Lung squamous cell carcinoma	IGC	687.0															No	Stage IB	0.0	not reported	Upper lobe, lung	475.0	23906.0
TCGA-63-A5MY-01A	3b25aff2-9b5f-491a-8eff-d71a9cc8666b	Squamous Cell Neoplasms	3b25aff2-9b5f-491a-8eff-d71a9cc8666b	TCGA-63-A5MY	Bronchus and lung	2.191780821917808	Not Reported	44.0	40.0	not reported	male	not reported	Alive	63.0	-23276.0			Bronchus and lung	TCGA-LUSC	Squamous Cell Neoplasms	Lung Squamous Cell Carcinoma	TCGA	e4946ca2-fbdf-59f0-b982-f45bda575bd9	63	Ontario Institute for Cancer Research	Lung squamous cell carcinoma	IGC																No	Stage IA		not reported	Lower lobe, lung	1052.0	23276.0
TCGA-68-7755-01A	3666bc65-8e40-409e-9a1f-41583dd6d978	Squamous Cell Neoplasms	3666bc65-8e40-409e-9a1f-41583dd6d978	TCGA-68-7755	Bronchus and lung	4.273972602739726	Not Reported	26.0	78.0	white	female	not hispanic or latino	Alive	60.0	-21936.0	1951.0		Bronchus and lung	TCGA-LUSC	Squamous Cell Neoplasms	Lung Squamous Cell Carcinoma	TCGA	786de6e3-2652-5496-a818-ca3ce45d6af2	68	Washington University - Cleveland Clinic	Lung squamous cell carcinoma	IGC																No	Stage IIA	0.0	not reported	Lower lobe, lung	83.0	21936.0
TCGA-66-2766-01A	b913d254-8307-4b8a-8313-d978e32bb38f	Squamous Cell Neoplasms	b913d254-8307-4b8a-8313-d978e32bb38f	TCGA-66-2766	Bronchus and lung	4.383561643835616	Not Reported	40.0	80.0	not reported	male	not reported	Alive	54.0	-19814.0	1953.0		Bronchus and lung	TCGA-LUSC	Squamous Cell Neoplasms	Lung Squamous Cell Carcinoma	TCGA	b690fe6e-02db-59f1-a336-274614bb4740	66	Indivumed	Lung squamous cell carcinoma	IGC																No	Stage IIIA	0.0	not reported	Upper lobe, lung	31.0	19814.0
TCGA-33-4586-11A	376dfd27-68e8-4a1a-9c4f-5064279b2a9e	Squamous Cell Neoplasms	376dfd27-68e8-4a1a-9c4f-5064279b2a9e	TCGA-33-4586	Bronchus and lung	5.917808219178082	Not Reported	43.0	108.0	white	male	not hispanic or latino	Dead	57.0	-21148.0	1950.0	2008.0	Bronchus and lung	TCGA-LUSC	Squamous Cell Neoplasms	Lung Squamous Cell Carcinoma	TCGA	7d6f4d7e-1842-5ef9-bba6-53fa85273a9d	33	Johns Hopkins	Lung squamous cell carcinoma	IGC	428.0															No	Stage IIIA	0.0	not reported	Lower lobe, lung		21148.0
TCGA-33-4586-01A	376dfd27-68e8-4a1a-9c4f-5064279b2a9e	Squamous Cell Neoplasms	376dfd27-68e8-4a1a-9c4f-5064279b2a9e	TCGA-33-4586	Bronchus and lung	5.917808219178082	Not Reported	43.0	108.0	white	male	not hispanic or latino	Dead	57.0	-21148.0	1950.0	2008.0	Bronchus and lung	TCGA-LUSC	Squamous Cell Neoplasms	Lung Squamous Cell Carcinoma	TCGA	7d6f4d7e-1842-5ef9-bba6-53fa85273a9d	33	Johns Hopkins	Lung squamous cell carcinoma	IGC	428.0															No	Stage IIIA	0.0	not reported	Lower lobe, lung		21148.0
TCGA-56-7223-01A	38007506-4865-41d4-83a9-1aa13648f459	Squamous Cell Neoplasms	38007506-4865-41d4-83a9-1aa13648f459	TCGA-56-7223	Bronchus and lung		Not Reported			white	male	not hispanic or latino	Dead	66.0	-24288.0	1945.0		Bronchus and lung	TCGA-LUSC	Squamous Cell Neoplasms	Lung Squamous Cell Carcinoma	TCGA	8e4a06a8-eb03-529f-b849-a1fd908c9962	56	International Genomics Consortium	Lung squamous cell carcinoma	IGC	442.0															No	Stage IIIA	0.0	not reported	Overlapping lesion of lung	30.0	24288.0
TCGA-85-8052-01A	395babb3-3f5d-4e71-a675-af4443f23028	Squamous Cell Neoplasms	395babb3-3f5d-4e71-a675-af4443f23028	TCGA-85-8052	Bronchus and lung	2.191780821917808	Not Reported		40.0	white	male	not hispanic or latino	Alive	53.0	-19671.0	1958.0		Bronchus and lung	TCGA-LUSC	Squamous Cell Neoplasms	Lung Squamous Cell Carcinoma	TCGA	a2221e89-1afd-56f8-a1ec-aed4bf38041d	85	Asterand	Lung squamous cell carcinoma	IGC																No	Stage IIB	0.0	not reported	Upper lobe, lung	734.0	19671.0
TCGA-37-A5EN-01A	d00d93d5-8d6b-4e5b-816c-f3d726d65d3d	Squamous Cell Neoplasms	d00d93d5-8d6b-4e5b-816c-f3d726d65d3d	TCGA-37-A5EN	Bronchus and lung		Not Reported			white	male	not hispanic or latino	Alive	59.0	-21600.0	1952.0		Bronchus and lung	TCGA-LUSC	Squamous Cell Neoplasms	Lung Squamous Cell Carcinoma	TCGA	27dff120-d55f-51f8-91bc-b9b1cb771593	37	Cureline	Lung squamous cell carcinoma	IGC																No	Stage IIIB	0.0	not reported	Middle lobe, lung	660.0	21600.0
TCGA-52-7622-01A	3a756d00-b24a-4646-ae1a-587bd141fc05	Squamous Cell Neoplasms	3a756d00-b24a-4646-ae1a-587bd141fc05	TCGA-52-7622	Bronchus and lung	1.2054794520547945	Not Reported	45.0	22.0	white	female	hispanic or latino	Alive	62.0	-22807.0	1948.0		Bronchus and lung	TCGA-LUSC	Squamous Cell Neoplasms	Lung Squamous Cell Carcinoma	TCGA	74d69579-652c-5f04-ad46-d7ee5a6ca768	52	University of Miami	Lung squamous cell carcinoma	IGC																No	Stage IA	0.0	not reported	Lower lobe, lung	862.0	22807.0
TCGA-77-7465-01A	188fe74b-a62b-47a0-9069-5c3a2837ee05	Squamous Cell Neoplasms	188fe74b-a62b-47a0-9069-5c3a2837ee05	TCGA-77-7465	Bronchus and lung	6.575342465753424	Not Reported		120.0	white	male	not reported	Alive	58.0	-21548.0	1952.0		Bronchus and lung	TCGA-LUSC	Squamous Cell Neoplasms	Lung Squamous Cell Carcinoma	TCGA	9677780c-46d3-5efd-ab87-e563075cc9e0	77	Prince Charles Hospital	Lung squamous cell carcinoma	IGC																No	Stage IIA	0.0	not reported	Upper lobe, lung	990.0	21548.0
TCGA-37-A5EL-01A	aecd6689-f203-4519-afab-3f46ee9d3e2c	Squamous Cell Neoplasms	aecd6689-f203-4519-afab-3f46ee9d3e2c	TCGA-37-A5EL	Bronchus and lung		Not Reported			white	male	not hispanic or latino	Dead	53.0	-19371.0	1958.0		Bronchus and lung	TCGA-LUSC	Squamous Cell Neoplasms	Lung Squamous Cell Carcinoma	TCGA	27dff120-d55f-51f8-91bc-b9b1cb771593	37	Cureline	Lung squamous cell carcinoma	IGC	1143.0															No	Stage IIB	0.0	not reported	Upper lobe, lung	454.0	19371.0
TCGA-66-2768-01A	d3f8c35d-5197-43fa-a243-2baf9c44cf74	Squamous Cell Neoplasms	d3f8c35d-5197-43fa-a243-2baf9c44cf74	TCGA-66-2768	Bronchus and lung		Not Reported			not reported	male	not reported	Alive	57.0	-20970.0	1950.0		Bronchus and lung	TCGA-LUSC	Squamous Cell Neoplasms	Lung Squamous Cell Carcinoma	TCGA	b690fe6e-02db-59f1-a336-274614bb4740	66	Indivumed	Lung squamous cell carcinoma	IGC																No	Stage IIB	0.0	not reported	Lower lobe, lung	61.0	20970.0
TCGA-66-2792-11A	40dc2edc-4bde-441d-8fc5-8ce1bd42f267	Squamous Cell Neoplasms	40dc2edc-4bde-441d-8fc5-8ce1bd42f267	TCGA-66-2792	Bronchus and lung	0.547945205479452	Not Reported	40.0	10.0	not reported	male	not reported	Alive	58.0	-21428.0	1950.0		Bronchus and lung	TCGA-LUSC	Squamous Cell Neoplasms	Lung Squamous Cell Carcinoma	TCGA	b690fe6e-02db-59f1-a336-274614bb4740	66	Indivumed	Lung squamous cell carcinoma	IGC																No	Stage IIB	0.0	not reported	Lower lobe, lung	913.0	21428.0
TCGA-66-2792-01A	40dc2edc-4bde-441d-8fc5-8ce1bd42f267	Squamous Cell Neoplasms	40dc2edc-4bde-441d-8fc5-8ce1bd42f267	TCGA-66-2792	Bronchus and lung	0.547945205479452	Not Reported	40.0	10.0	not reported	male	not reported	Alive	58.0	-21428.0	1950.0		Bronchus and lung	TCGA-LUSC	Squamous Cell Neoplasms	Lung Squamous Cell Carcinoma	TCGA	b690fe6e-02db-59f1-a336-274614bb4740	66	Indivumed	Lung squamous cell carcinoma	IGC																No	Stage IIB	0.0	not reported	Lower lobe, lung	913.0	21428.0
TCGA-33-4566-11A	fad202a4-11f2-467c-8311-aca60cecf16b	Squamous Cell Neoplasms	fad202a4-11f2-467c-8311-aca60cecf16b	TCGA-33-4566	Bronchus and lung	1.095890410958904	Not Reported		20.0	white	male	not hispanic or latino	Dead	40.0	-14643.0	1956.0	2010.0	Bronchus and lung	TCGA-LUSC	Squamous Cell Neoplasms	Lung Squamous Cell Carcinoma	TCGA	7d6f4d7e-1842-5ef9-bba6-53fa85273a9d	33	Johns Hopkins	Lung squamous cell carcinoma	IGC	5287.0															No	Stage IB	0.0	not reported	Upper lobe, lung		14643.0
TCGA-33-4566-01A	fad202a4-11f2-467c-8311-aca60cecf16b	Squamous Cell Neoplasms	fad202a4-11f2-467c-8311-aca60cecf16b	TCGA-33-4566	Bronchus and lung	1.095890410958904	Not Reported		20.0	white	male	not hispanic or latino	Dead	40.0	-14643.0	1956.0	2010.0	Bronchus and lung	TCGA-LUSC	Squamous Cell Neoplasms	Lung Squamous Cell Carcinoma	TCGA	7d6f4d7e-1842-5ef9-bba6-53fa85273a9d	33	Johns Hopkins	Lung squamous cell carcinoma	IGC	5287.0															No	Stage IB	0.0	not reported	Upper lobe, lung		14643.0
TCGA-92-8063-01A	418a004e-d5a9-461b-8764-4b581b6b8223	Squamous Cell Neoplasms	418a004e-d5a9-461b-8764-4b581b6b8223	TCGA-92-8063	Bronchus and lung	4.054794520547945	Not Reported		74.0	white	male	not hispanic or latino	Alive	52.0	-19193.0	1959.0		Bronchus and lung	TCGA-LUSC	Squamous Cell Neoplasms	Lung Squamous Cell Carcinoma	TCGA	c134e3a1-af3b-524e-bb14-eff6616f63bd	92	Washington University - St. Louis	Lung squamous cell carcinoma	IGC																No	Stage IIIA	0.0	not reported	Upper lobe, lung	122.0	19193.0
TCGA-92-8063-01G	418a004e-d5a9-461b-8764-4b581b6b8223	Squamous Cell Neoplasms	418a004e-d5a9-461b-8764-4b581b6b8223	TCGA-92-8063	Bronchus and lung	4.054794520547945	Not Reported		74.0	white	male	not hispanic or latino	Alive	52.0	-19193.0	1959.0		Bronchus and lung	TCGA-LUSC	Squamous Cell Neoplasms	Lung Squamous Cell Carcinoma	TCGA	c134e3a1-af3b-524e-bb14-eff6616f63bd	92	Washington University - St. Louis	Lung squamous cell carcinoma	IGC																No	Stage IIIA	0.0	not reported	Upper lobe, lung	122.0	19193.0
TCGA-92-8063-01H	418a004e-d5a9-461b-8764-4b581b6b8223	Squamous Cell Neoplasms	418a004e-d5a9-461b-8764-4b581b6b8223	TCGA-92-8063	Bronchus and lung	4.054794520547945	Not Reported		74.0	white	male	not hispanic or latino	Alive	52.0	-19193.0	1959.0		Bronchus and lung	TCGA-LUSC	Squamous Cell Neoplasms	Lung Squamous Cell Carcinoma	TCGA	c134e3a1-af3b-524e-bb14-eff6616f63bd	92	Washington University - St. Louis	Lung squamous cell carcinoma	IGC																No	Stage IIIA	0.0	not reported	Upper lobe, lung	122.0	19193.0
TCGA-56-A4ZJ-01A	c9439a80-abf5-4ede-b552-7784bb14213a	Squamous Cell Neoplasms	c9439a80-abf5-4ede-b552-7784bb14213a	TCGA-56-A4ZJ	Bronchus and lung	5.47945205479452	Not Reported		100.0	white	female	not hispanic or latino	Alive	75.0	-27516.0	1937.0		Bronchus and lung	TCGA-LUSC	Squamous Cell Neoplasms	Lung Squamous Cell Carcinoma	TCGA	8e4a06a8-eb03-529f-b849-a1fd908c9962	56	International Genomics Consortium	Lung squamous cell carcinoma	IGC																No	Stage IA	0.0	not reported	Lower lobe, lung	640.0	27516.0
TCGA-77-8008-11A	43ea8913-abfe-495d-a909-d57da13d1a27	Squamous Cell Neoplasms	43ea8913-abfe-495d-a909-d57da13d1a27	TCGA-77-8008	Bronchus and lung	3.3698630136986303	Not Reported	41.0	61.5	not reported	male	not reported	Dead	68.0	-24948.0	1933.0	2008.0	Bronchus and lung	TCGA-LUSC	Squamous Cell Neoplasms	Lung Squamous Cell Carcinoma	TCGA	9677780c-46d3-5efd-ab87-e563075cc9e0	77	Prince Charles Hospital	Lung squamous cell carcinoma	IGC	2639.0															No	Stage IB	0.0	not reported	Lower lobe, lung		24948.0
TCGA-77-8008-01A	43ea8913-abfe-495d-a909-d57da13d1a27	Squamous Cell Neoplasms	43ea8913-abfe-495d-a909-d57da13d1a27	TCGA-77-8008	Bronchus and lung	3.3698630136986303	Not Reported	41.0	61.5	not reported	male	not reported	Dead	68.0	-24948.0	1933.0	2008.0	Bronchus and lung	TCGA-LUSC	Squamous Cell Neoplasms	Lung Squamous Cell Carcinoma	TCGA	9677780c-46d3-5efd-ab87-e563075cc9e0	77	Prince Charles Hospital	Lung squamous cell carcinoma	IGC	2639.0															No	Stage IB	0.0	not reported	Lower lobe, lung		24948.0
TCGA-33-4547-01A	44b1d457-3a50-404e-b54c-ca619262bc2f	Squamous Cell Neoplasms	44b1d457-3a50-404e-b54c-ca619262bc2f	TCGA-33-4547	Bronchus and lung	2.191780821917808	Not Reported	20.0	40.0	white	male	not hispanic or latino	Alive	68.0	-25056.0	1939.0		Bronchus and lung	TCGA-LUSC	Squamous Cell Neoplasms	Lung Squamous Cell Carcinoma	TCGA	7d6f4d7e-1842-5ef9-bba6-53fa85273a9d	33	Johns Hopkins	Lung squamous cell carcinoma	IGC																No	Stage IB	0.0	not reported	Upper lobe, lung	2419.0	25056.0
TCGA-66-2771-11A	1535c8ab-100d-4886-8598-12a94483d010	Squamous Cell Neoplasms	1535c8ab-100d-4886-8598-12a94483d010	TCGA-66-2771	Bronchus and lung	3.835616438356164	Not Reported	35.0	70.0	not reported	male	not reported	Alive	60.0	-22219.0	1947.0		Bronchus and lung	TCGA-LUSC	Squamous Cell Neoplasms	Lung Squamous Cell Carcinoma	TCGA	b690fe6e-02db-59f1-a336-274614bb4740	66	Indivumed	Lung squamous cell carcinoma	IGC																No	Stage IIB	0.0	not reported	Upper lobe, lung	578.0	22219.0
TCGA-66-2771-01A	1535c8ab-100d-4886-8598-12a94483d010	Squamous Cell Neoplasms	1535c8ab-100d-4886-8598-12a94483d010	TCGA-66-2771	Bronchus and lung	3.835616438356164	Not Reported	35.0	70.0	not reported	male	not reported	Alive	60.0	-22219.0	1947.0		Bronchus and lung	TCGA-LUSC	Squamous Cell Neoplasms	Lung Squamous Cell Carcinoma	TCGA	b690fe6e-02db-59f1-a336-274614bb4740	66	Indivumed	Lung squamous cell carcinoma	IGC																No	Stage IIB	0.0	not reported	Upper lobe, lung	578.0	22219.0
TCGA-22-5477-11A	bd15f523-45c4-4d7c-a3cc-4fb56abb0e54	Squamous Cell Neoplasms	bd15f523-45c4-4d7c-a3cc-4fb56abb0e54	TCGA-22-5477	Bronchus and lung	5.47945205479452	Not Reported		100.0	white	male	not reported	Dead	65.0	-24055.0	1939.0	2007.0	Bronchus and lung	TCGA-LUSC	Squamous Cell Neoplasms	Lung Squamous Cell Carcinoma	TCGA	dbca60ac-8dfb-5b9e-abdc-dc6f3dd1a18c	22	Mayo Clinic - Rochester	Lung squamous cell carcinoma	IGC	1346.0															No	Stage IA	0.0	not reported	Lower lobe, lung	1346.0	24055.0
TCGA-22-5477-01A	bd15f523-45c4-4d7c-a3cc-4fb56abb0e54	Squamous Cell Neoplasms	bd15f523-45c4-4d7c-a3cc-4fb56abb0e54	TCGA-22-5477	Bronchus and lung	5.47945205479452	Not Reported		100.0	white	male	not reported	Dead	65.0	-24055.0	1939.0	2007.0	Bronchus and lung	TCGA-LUSC	Squamous Cell Neoplasms	Lung Squamous Cell Carcinoma	TCGA	dbca60ac-8dfb-5b9e-abdc-dc6f3dd1a18c	22	Mayo Clinic - Rochester	Lung squamous cell carcinoma	IGC	1346.0															No	Stage IA	0.0	not reported	Lower lobe, lung	1346.0	24055.0
TCGA-60-2704-01A	469eba45-5046-4d8a-9f9a-dfbd1e7cf560	Squamous Cell Neoplasms	469eba45-5046-4d8a-9f9a-dfbd1e7cf560	TCGA-60-2704	Bronchus and lung	3.287671232876712	Not Reported		60.0	white	male	not hispanic or latino	Dead	73.0	-26927.0	1930.0	2006.0	Bronchus and lung	TCGA-LUSC	Squamous Cell Neoplasms	Lung Squamous Cell Carcinoma	TCGA	348d70e4-5094-5c2b-8056-1d075d4fe23d	60	Roswell Park	Lung squamous cell carcinoma	IGC	1154.0															No	Stage IIB	0.0	not reported	Upper lobe, lung		26927.0
TCGA-66-2765-01A	32c86f17-34c3-406b-85c5-4f5965619247	Squamous Cell Neoplasms	32c86f17-34c3-406b-85c5-4f5965619247	TCGA-66-2765	Bronchus and lung	5.917808219178082	Not Reported	54.0	108.0	not reported	male	not reported	Alive	64.0	-23465.0	1943.0		Bronchus and lung	TCGA-LUSC	Squamous Cell Neoplasms	Lung Squamous Cell Carcinoma	TCGA	b690fe6e-02db-59f1-a336-274614bb4740	66	Indivumed	Lung squamous cell carcinoma	IGC																No	Stage IB	0.0	not reported	Lower lobe, lung	61.0	23465.0
TCGA-60-2709-11A	4718e180-c166-4826-b5a1-945f4a56eb16	Squamous Cell Neoplasms	4718e180-c166-4826-b5a1-945f4a56eb16	TCGA-60-2709	Bronchus and lung	8.63013698630137	Not Reported		157.5	black or african american	male	not hispanic or latino	Alive	69.0	-25453.0	1935.0		Bronchus and lung	TCGA-LUSC	Squamous Cell Neoplasms	Lung Squamous Cell Carcinoma	TCGA	348d70e4-5094-5c2b-8056-1d075d4fe23d	60	Roswell Park	Lung squamous cell carcinoma	IGC																No	Stage IB	0.0	not reported	Upper lobe, lung	1505.0	25453.0
TCGA-60-2709-01A	4718e180-c166-4826-b5a1-945f4a56eb16	Squamous Cell Neoplasms	4718e180-c166-4826-b5a1-945f4a56eb16	TCGA-60-2709	Bronchus and lung	8.63013698630137	Not Reported		157.5	black or african american	male	not hispanic or latino	Alive	69.0	-25453.0	1935.0		Bronchus and lung	TCGA-LUSC	Squamous Cell Neoplasms	Lung Squamous Cell Carcinoma	TCGA	348d70e4-5094-5c2b-8056-1d075d4fe23d	60	Roswell Park	Lung squamous cell carcinoma	IGC																No	Stage IB	0.0	not reported	Upper lobe, lung	1505.0	25453.0
TCGA-34-5927-01A	18f18672-2a23-4e26-987b-38c454ff46c7	Squamous Cell Neoplasms	18f18672-2a23-4e26-987b-38c454ff46c7	TCGA-34-5927	Bronchus and lung		Not Reported			white	female	not reported	Alive	70.0	-25857.0	1939.0		Bronchus and lung	TCGA-LUSC	Squamous Cell Neoplasms	Lung Squamous Cell Carcinoma	TCGA	3006d675-7cc6-51ff-ac8c-d9c3c3808f96	34	University of Pittsburgh	Lung squamous cell carcinoma	IGC																No	Stage IA	0.0	not reported	Lower lobe, lung	1361.0	25857.0
TCGA-85-8287-01A	484c6114-ea0b-4c00-9f50-74fd413bd6dc	Squamous Cell Neoplasms	484c6114-ea0b-4c00-9f50-74fd413bd6dc	TCGA-85-8287	Bronchus and lung	2.73972602739726	Not Reported		50.0	white	male	not hispanic or latino	Dead	72.0	-26401.0	1939.0		Bronchus and lung	TCGA-LUSC	Squamous Cell Neoplasms	Lung Squamous Cell Carcinoma	TCGA	a2221e89-1afd-56f8-a1ec-aed4bf38041d	85	Asterand	Lung squamous cell carcinoma	IGC	23.0															No	Stage IA	0.0	not reported	Upper lobe, lung	13.0	26401.0
TCGA-39-5035-11A	ba10f90b-66e1-44cd-b6c0-08c448a9d688	Squamous Cell Neoplasms	ba10f90b-66e1-44cd-b6c0-08c448a9d688	TCGA-39-5035	Bronchus and lung	2.5753424657534247	Not Reported	47.0	47.0	white	female	not hispanic or latino	Alive	72.0	-26383.0	1935.0		Bronchus and lung	TCGA-LUSC	Squamous Cell Neoplasms	Lung Squamous Cell Carcinoma	TCGA	59baeb21-8167-5588-aa76-0355aa2d25e5	39	MSKCC	Lung squamous cell carcinoma	IGC																No	Stage IA	0.0	not reported	Lower lobe, lung	2080.0	26383.0
TCGA-39-5035-01A	ba10f90b-66e1-44cd-b6c0-08c448a9d688	Squamous Cell Neoplasms	ba10f90b-66e1-44cd-b6c0-08c448a9d688	TCGA-39-5035	Bronchus and lung	2.5753424657534247	Not Reported	47.0	47.0	white	female	not hispanic or latino	Alive	72.0	-26383.0	1935.0		Bronchus and lung	TCGA-LUSC	Squamous Cell Neoplasms	Lung Squamous Cell Carcinoma	TCGA	59baeb21-8167-5588-aa76-0355aa2d25e5	39	MSKCC	Lung squamous cell carcinoma	IGC																No	Stage IA	0.0	not reported	Lower lobe, lung	2080.0	26383.0
TCGA-21-5784-01A	4add88b7-169a-448f-b063-c7e6402628f1	Squamous Cell Neoplasms	4add88b7-169a-448f-b063-c7e6402628f1	TCGA-21-5784	Bronchus and lung	0.7671232876712328	Not Reported		14.0	white	female	not hispanic or latino	Alive	80.0	-29362.0	1928.0		Bronchus and lung	TCGA-LUSC	Squamous Cell Neoplasms	Lung Squamous Cell Carcinoma	TCGA	ade92dec-e8af-5751-899e-eb49344a039b	21	Fox Chase Cancer Center	Lung squamous cell carcinoma	IGC																No	Stage IB	0.0	not reported	Upper lobe, lung	1268.0	29362.0
TCGA-34-A5IX-01A	4eaf5d63-9b33-4c7f-871e-45daa735f972	Squamous Cell Neoplasms	4eaf5d63-9b33-4c7f-871e-45daa735f972	TCGA-34-A5IX	Bronchus and lung		Not Reported			white	male	not hispanic or latino	Alive	80.0	-29391.0	1932.0		Bronchus and lung	TCGA-LUSC	Squamous Cell Neoplasms	Lung Squamous Cell Carcinoma	TCGA	3006d675-7cc6-51ff-ac8c-d9c3c3808f96	34	University of Pittsburgh	Lung squamous cell carcinoma	IGC																No	Stage IIB	0.0	not reported	Lower lobe, lung	1031.0	29391.0
TCGA-22-5491-01A	4cdeafe4-a6db-498f-a019-6e3a9dc35b2f	Squamous Cell Neoplasms	4cdeafe4-a6db-498f-a019-6e3a9dc35b2f	TCGA-22-5491	Bronchus and lung	3.1232876712328768	Not Reported		57.0	white	male	not reported	Dead	74.0	-27145.0	1929.0	2007.0	Bronchus and lung	TCGA-LUSC	Squamous Cell Neoplasms	Lung Squamous Cell Carcinoma	TCGA	dbca60ac-8dfb-5b9e-abdc-dc6f3dd1a18c	22	Mayo Clinic - Rochester	Lung squamous cell carcinoma	IGC	1713.0															No	Stage IA	0.0	not reported	Lower lobe, lung	1713.0	27145.0
TCGA-22-5491-11A	4cdeafe4-a6db-498f-a019-6e3a9dc35b2f	Squamous Cell Neoplasms	4cdeafe4-a6db-498f-a019-6e3a9dc35b2f	TCGA-22-5491	Bronchus and lung	3.1232876712328768	Not Reported		57.0	white	male	not reported	Dead	74.0	-27145.0	1929.0	2007.0	Bronchus and lung	TCGA-LUSC	Squamous Cell Neoplasms	Lung Squamous Cell Carcinoma	TCGA	dbca60ac-8dfb-5b9e-abdc-dc6f3dd1a18c	22	Mayo Clinic - Rochester	Lung squamous cell carcinoma	IGC	1713.0															No	Stage IA	0.0	not reported	Lower lobe, lung	1713.0	27145.0
TCGA-18-3411-11A	f1a1bbf9-4751-4fb4-8a2b-19f8d4ba57bd	Squamous Cell Neoplasms	f1a1bbf9-4751-4fb4-8a2b-19f8d4ba57bd	TCGA-18-3411	Bronchus and lung	2.73972602739726	Not Reported		50.0	not reported	female	not reported	Alive	63.0	-23370.0	1942.0		Bronchus and lung	TCGA-LUSC	Squamous Cell Neoplasms	Lung Squamous Cell Carcinoma	TCGA	a3bac7ea-630d-57e3-9de7-cc94f627ef17	18	Princess Margaret Hospital (Canada)	Lung squamous cell carcinoma	IGC																No	Stage IIIA	0.0	not reported	Upper lobe, lung	3576.0	23370.0
TCGA-18-3411-01A	f1a1bbf9-4751-4fb4-8a2b-19f8d4ba57bd	Squamous Cell Neoplasms	f1a1bbf9-4751-4fb4-8a2b-19f8d4ba57bd	TCGA-18-3411	Bronchus and lung	2.73972602739726	Not Reported		50.0	not reported	female	not reported	Alive	63.0	-23370.0	1942.0		Bronchus and lung	TCGA-LUSC	Squamous Cell Neoplasms	Lung Squamous Cell Carcinoma	TCGA	a3bac7ea-630d-57e3-9de7-cc94f627ef17	18	Princess Margaret Hospital (Canada)	Lung squamous cell carcinoma	IGC																No	Stage IIIA	0.0	not reported	Upper lobe, lung	3576.0	23370.0
TCGA-85-8584-01A	52924e27-7b36-4e25-83b2-abc51dd72668	Squamous Cell Neoplasms	52924e27-7b36-4e25-83b2-abc51dd72668	TCGA-85-8584	Bronchus and lung	2.73972602739726	Not Reported		50.0	white	male	not hispanic or latino	Dead	71.0	-26081.0	1941.0		Bronchus and lung	TCGA-LUSC	Squamous Cell Neoplasms	Lung Squamous Cell Carcinoma	TCGA	a2221e89-1afd-56f8-a1ec-aed4bf38041d	85	Asterand	Lung squamous cell carcinoma	IGC	383.0															No	Stage IIA	0.0	not reported	Upper lobe, lung	0.0	26081.0
TCGA-66-2727-01A	5860a9f1-30e8-4833-99bb-a6863e78914b	Squamous Cell Neoplasms	5860a9f1-30e8-4833-99bb-a6863e78914b	TCGA-66-2727	Bronchus and lung	3.0684931506849313	Not Reported	37.0	56.0	not reported	female	not reported	Dead	55.0	-20150.0	1949.0	2005.0	Bronchus and lung	TCGA-LUSC	Squamous Cell Neoplasms	Lung Squamous Cell Carcinoma	TCGA	b690fe6e-02db-59f1-a336-274614bb4740	66	Indivumed	Lung squamous cell carcinoma	IGC	516.0															No	Stage IB	0.0	not reported	Lower lobe, lung		20150.0
TCGA-66-2727-11A	5860a9f1-30e8-4833-99bb-a6863e78914b	Squamous Cell Neoplasms	5860a9f1-30e8-4833-99bb-a6863e78914b	TCGA-66-2727	Bronchus and lung	3.0684931506849313	Not Reported	37.0	56.0	not reported	female	not reported	Dead	55.0	-20150.0	1949.0	2005.0	Bronchus and lung	TCGA-LUSC	Squamous Cell Neoplasms	Lung Squamous Cell Carcinoma	TCGA	b690fe6e-02db-59f1-a336-274614bb4740	66	Indivumed	Lung squamous cell carcinoma	IGC	516.0															No	Stage IB	0.0	not reported	Lower lobe, lung		20150.0
TCGA-34-5240-01A	e7d1b042-5b1c-4c29-b501-a5ef4810ecd2	Squamous Cell Neoplasms	e7d1b042-5b1c-4c29-b501-a5ef4810ecd2	TCGA-34-5240	Bronchus and lung	3.0684931506849313	Not Reported		56.0	white	female	not hispanic or latino	Alive	73.0	-26735.0	1936.0		Bronchus and lung	TCGA-LUSC	Squamous Cell Neoplasms	Lung Squamous Cell Carcinoma	TCGA	3006d675-7cc6-51ff-ac8c-d9c3c3808f96	34	University of Pittsburgh	Lung squamous cell carcinoma	IGC																No	Stage IIB	0.0	not reported	Upper lobe, lung	1541.0	26735.0
TCGA-37-4141-01A	5d3d3918-7da8-4147-90a3-dc015be1dfbe	Squamous Cell Neoplasms	5d3d3918-7da8-4147-90a3-dc015be1dfbe	TCGA-37-4141	Bronchus and lung		Not Reported			white	female	not hispanic or latino	Alive	65.0	-24048.0	1945.0		Bronchus and lung	TCGA-LUSC	Squamous Cell Neoplasms	Lung Squamous Cell Carcinoma	TCGA	27dff120-d55f-51f8-91bc-b9b1cb771593	37	Cureline	Lung squamous cell carcinoma	IGC																No	Stage IA	0.0	not reported	Upper lobe, lung	12.0	24048.0
TCGA-60-2703-01A	ca191cb3-1a0b-4192-860f-2fde7f9b2105	Squamous Cell Neoplasms	ca191cb3-1a0b-4192-860f-2fde7f9b2105	TCGA-60-2703	Bronchus and lung	2.73972602739726	Not Reported	50.0	50.0	white	male	not hispanic or latino	Dead	73.0	-27003.0	1929.0	2010.0	Bronchus and lung	TCGA-LUSC	Squamous Cell Neoplasms	Lung Squamous Cell Carcinoma	TCGA	348d70e4-5094-5c2b-8056-1d075d4fe23d	60	Roswell Park	Lung squamous cell carcinoma	IGC	2945.0															No	Stage IIB	0.0	not reported	Lung, NOS		27003.0
TCGA-77-8146-01A	636d0804-8a63-4bd0-86b4-dc1dc71da8b7	Squamous Cell Neoplasms	636d0804-8a63-4bd0-86b4-dc1dc71da8b7	TCGA-77-8146	Bronchus and lung	4.109589041095891	Not Reported		75.0	not reported	male	not reported	Alive	72.0	-26533.0	1933.0		Bronchus and lung	TCGA-LUSC	Squamous Cell Neoplasms	Lung Squamous Cell Carcinoma	TCGA	9677780c-46d3-5efd-ab87-e563075cc9e0	77	Prince Charles Hospital	Lung squamous cell carcinoma	IGC																No	Stage IA	0.0	not reported	Upper lobe, lung	3189.0	26533.0
TCGA-77-6844-01A	fc6fa488-f8e3-4336-97dc-bd8c087c70e6	Squamous Cell Neoplasms	fc6fa488-f8e3-4336-97dc-bd8c087c70e6	TCGA-77-6844	Bronchus and lung	2.4657534246575343	Not Reported	45.0	45.0	white	male	not reported	Dead	74.0	-27220.0	1928.0	2008.0	Bronchus and lung	TCGA-LUSC	Squamous Cell Neoplasms	Lung Squamous Cell Carcinoma	TCGA	9677780c-46d3-5efd-ab87-e563075cc9e0	77	Prince Charles Hospital	Lung squamous cell carcinoma	IGC	2284.0															No	Stage IIIA	0.0	not reported	Lower lobe, lung		27220.0
TCGA-66-2754-11A	637e900e-64ab-4bff-82b9-3ba6b5632f35	Squamous Cell Neoplasms	637e900e-64ab-4bff-82b9-3ba6b5632f35	TCGA-66-2754	Bronchus and lung	2.191780821917808	Not Reported	40.0	40.0	not reported	male	not reported	Alive	67.0	-24471.0	1940.0		Bronchus and lung	TCGA-LUSC	Squamous Cell Neoplasms	Lung Squamous Cell Carcinoma	TCGA	b690fe6e-02db-59f1-a336-274614bb4740	66	Indivumed	Lung squamous cell carcinoma	IGC																No	Stage IIIA	0.0	not reported	Upper lobe, lung	61.0	24471.0
TCGA-66-2754-01A	637e900e-64ab-4bff-82b9-3ba6b5632f35	Squamous Cell Neoplasms	637e900e-64ab-4bff-82b9-3ba6b5632f35	TCGA-66-2754	Bronchus and lung	2.191780821917808	Not Reported	40.0	40.0	not reported	male	not reported	Alive	67.0	-24471.0	1940.0		Bronchus and lung	TCGA-LUSC	Squamous Cell Neoplasms	Lung Squamous Cell Carcinoma	TCGA	b690fe6e-02db-59f1-a336-274614bb4740	66	Indivumed	Lung squamous cell carcinoma	IGC																No	Stage IIIA	0.0	not reported	Upper lobe, lung	61.0	24471.0
TCGA-21-1072-01A	6394fe4a-6034-4c79-b28f-aa43e3753730	Squamous Cell Neoplasms	6394fe4a-6034-4c79-b28f-aa43e3753730	TCGA-21-1072	Bronchus and lung		Not Reported			white	male	not hispanic or latino	Alive	75.0	-27397.0	1926.0		Bronchus and lung	TCGA-LUSC	Squamous Cell Neoplasms	Lung Squamous Cell Carcinoma	TCGA	ade92dec-e8af-5751-899e-eb49344a039b	21	Fox Chase Cancer Center	Lung squamous cell carcinoma	IGC																No	Stage IB	0.0	not reported	Lung, NOS	3016.0	27397.0
TCGA-NC-A5HM-01A	d76c589c-6fab-493e-9cb0-0d6d06a1047e	Squamous Cell Neoplasms	d76c589c-6fab-493e-9cb0-0d6d06a1047e	TCGA-NC-A5HM	Bronchus and lung	2.73972602739726	Not Reported		50.0	white	male	not reported	Alive	76.0	-27938.0	1934.0		Bronchus and lung	TCGA-LUSC	Squamous Cell Neoplasms	Lung Squamous Cell Carcinoma	TCGA	c5978d62-22d8-5027-adfa-0b50c7c5b6a3	NC	Washington University - CHUV	Lung squamous cell carcinoma	NCH																Yes	Stage IB	0.0	not reported	Upper lobe, lung	1212.0	27938.0
TCGA-85-A4CN-01A	67e92755-396e-4d9a-b737-979eadc743f9	Squamous Cell Neoplasms	67e92755-396e-4d9a-b737-979eadc743f9	TCGA-85-A4CN	Bronchus and lung		Not Reported			white	female	not hispanic or latino	Alive	56.0	-20490.0	1956.0		Bronchus and lung	TCGA-LUSC	Squamous Cell Neoplasms	Lung Squamous Cell Carcinoma	TCGA	a2221e89-1afd-56f8-a1ec-aed4bf38041d	85	Asterand	Lung squamous cell carcinoma	IGC																No	Stage IIB	0.0	not reported	Lower lobe, lung	1038.0	20490.0
TCGA-34-5231-01A	f8733921-44bc-4c62-8b2d-33a9b82ef665	Squamous Cell Neoplasms	f8733921-44bc-4c62-8b2d-33a9b82ef665	TCGA-34-5231	Bronchus and lung	2.73972602739726	Not Reported		50.0	white	male	not hispanic or latino	Dead	72.0	-26525.0	1934.0		Bronchus and lung	TCGA-LUSC	Squamous Cell Neoplasms	Lung Squamous Cell Carcinoma	TCGA	3006d675-7cc6-51ff-ac8c-d9c3c3808f96	34	University of Pittsburgh	Lung squamous cell carcinoma	IGC	1984.0															No	Stage IA	0.0	not reported	Upper lobe, lung	1528.0	26525.0
TCGA-22-1012-01A	6ab57144-16ea-4844-b737-e726787d23b9	Squamous Cell Neoplasms	6ab57144-16ea-4844-b737-e726787d23b9	TCGA-22-1012	Bronchus and lung	3.287671232876712	Not Reported	61.0	60.0	white	female	not hispanic or latino	Dead	80.0	-29273.0	1921.0	2002.0	Bronchus and lung	TCGA-LUSC	Squamous Cell Neoplasms	Lung Squamous Cell Carcinoma	TCGA	dbca60ac-8dfb-5b9e-abdc-dc6f3dd1a18c	22	Mayo Clinic - Rochester	Lung squamous cell carcinoma	IGC	429.0															No	Stage IB	0.0	not reported	Lung, NOS		29273.0
TCGA-56-7582-01A	b5e2cbda-bbfa-4ef8-a9c4-cb978bef9b23	Squamous Cell Neoplasms	b5e2cbda-bbfa-4ef8-a9c4-cb978bef9b23	TCGA-56-7582	Bronchus and lung		Not Reported			white	male	not hispanic or latino	Alive	83.0	-30678.0	1928.0		Bronchus and lung	TCGA-LUSC	Squamous Cell Neoplasms	Lung Squamous Cell Carcinoma	TCGA	8e4a06a8-eb03-529f-b849-a1fd908c9962	56	International Genomics Consortium	Lung squamous cell carcinoma	IGC																No	Stage IB	0.0	not reported	Lower lobe, lung	601.0	30678.0
TCGA-56-7582-11A	b5e2cbda-bbfa-4ef8-a9c4-cb978bef9b23	Squamous Cell Neoplasms	b5e2cbda-bbfa-4ef8-a9c4-cb978bef9b23	TCGA-56-7582	Bronchus and lung		Not Reported			white	male	not hispanic or latino	Alive	83.0	-30678.0	1928.0		Bronchus and lung	TCGA-LUSC	Squamous Cell Neoplasms	Lung Squamous Cell Carcinoma	TCGA	8e4a06a8-eb03-529f-b849-a1fd908c9962	56	International Genomics Consortium	Lung squamous cell carcinoma	IGC																No	Stage IB	0.0	not reported	Lower lobe, lung	601.0	30678.0
TCGA-63-5131-01A	68107725-a883-4b33-a366-d9b4adb18028	Squamous Cell Neoplasms	68107725-a883-4b33-a366-d9b4adb18028	TCGA-63-5131	Bronchus and lung	2.73972602739726	Not Reported		50.0	not reported	male	not reported	Dead					Bronchus and lung	TCGA-LUSC	Squamous Cell Neoplasms	Lung Squamous Cell Carcinoma	TCGA	e4946ca2-fbdf-59f0-b982-f45bda575bd9	63	Ontario Institute for Cancer Research	Lung squamous cell carcinoma	IGC																No	Stage IIB		not reported	Lung, NOS
TCGA-51-4080-01A	8479ec58-f5e7-4d9d-a382-2688ed93ca8e	Squamous Cell Neoplasms	8479ec58-f5e7-4d9d-a382-2688ed93ca8e	TCGA-51-4080	Bronchus and lung		Not Reported			black or african american	male	not hispanic or latino	Dead	65.0	-24054.0	1944.0	2009.0	Bronchus and lung	TCGA-LUSC	Squamous Cell Neoplasms	Lung Squamous Cell Carcinoma	TCGA	a6c6490e-5963-5fa1-a2b5-434ee1ab9b40	51	UNC	Lung squamous cell carcinoma	IGC	12.0															No	Stage IIIB	0.0	not reported	Upper lobe, lung		24054.0
TCGA-51-4080-11A	8479ec58-f5e7-4d9d-a382-2688ed93ca8e	Squamous Cell Neoplasms	8479ec58-f5e7-4d9d-a382-2688ed93ca8e	TCGA-51-4080	Bronchus and lung		Not Reported			black or african american	male	not hispanic or latino	Dead	65.0	-24054.0	1944.0	2009.0	Bronchus and lung	TCGA-LUSC	Squamous Cell Neoplasms	Lung Squamous Cell Carcinoma	TCGA	a6c6490e-5963-5fa1-a2b5-434ee1ab9b40	51	UNC	Lung squamous cell carcinoma	IGC	12.0															No	Stage IIIB	0.0	not reported	Upper lobe, lung		24054.0
TCGA-37-5819-01A	6eae9623-b4f2-440c-8283-46c7016f953a	Squamous Cell Neoplasms	6eae9623-b4f2-440c-8283-46c7016f953a	TCGA-37-5819	Bronchus and lung	2.4657534246575343	Not Reported	45.0	45.0	white	male	not hispanic or latino	Alive	64.0	-23726.0	1946.0		Bronchus and lung	TCGA-LUSC	Squamous Cell Neoplasms	Lung Squamous Cell Carcinoma	TCGA	27dff120-d55f-51f8-91bc-b9b1cb771593	37	Cureline	Lung squamous cell carcinoma	IGC																No	Stage IIIA	0.0	not reported	Upper lobe, lung	103.0	23726.0
TCGA-85-8353-01A	4db53b4c-2e5c-45ea-8577-4360c114e0c1	Squamous Cell Neoplasms	4db53b4c-2e5c-45ea-8577-4360c114e0c1	TCGA-85-8353	Bronchus and lung	2.73972602739726	Not Reported		50.0	white	male	not hispanic or latino	Dead	72.0	-26549.0	1939.0		Bronchus and lung	TCGA-LUSC	Squamous Cell Neoplasms	Lung Squamous Cell Carcinoma	TCGA	a2221e89-1afd-56f8-a1ec-aed4bf38041d	85	Asterand	Lung squamous cell carcinoma	IGC	94.0															No	Stage IIIA	0.0	not reported	Lower lobe, lung	54.0	26549.0
TCGA-77-A5G8-01B	6f068c19-62a6-46ef-8c54-701fd19a6416	Squamous Cell Neoplasms	6f068c19-62a6-46ef-8c54-701fd19a6416	TCGA-77-A5G8	Bronchus and lung	4.931506849315069	Not Reported	60.0	90.0	not reported	male	not reported	Alive	70.0	-25921.0	1939.0		Bronchus and lung	TCGA-LUSC	Squamous Cell Neoplasms	Lung Squamous Cell Carcinoma	TCGA	9677780c-46d3-5efd-ab87-e563075cc9e0	77	Prince Charles Hospital	Lung squamous cell carcinoma	IGC																No	Stage IIB	0.0	not reported	Upper lobe, lung	1884.0	25921.0
TCGA-22-0944-01A	df7c9193-0bd2-4fd9-8ae1-1f9d341e92c5	Squamous Cell Neoplasms	df7c9193-0bd2-4fd9-8ae1-1f9d341e92c5	TCGA-22-0944	Bronchus and lung	2.0821917808219177	Not Reported		38.0	white	male	not hispanic or latino	Dead	61.0	-22329.0	1939.0	2000.0	Bronchus and lung	TCGA-LUSC	Squamous Cell Neoplasms	Lung Squamous Cell Carcinoma	TCGA	dbca60ac-8dfb-5b9e-abdc-dc6f3dd1a18c	22	Mayo Clinic - Rochester	Lung squamous cell carcinoma	IGC	223.0															No	Stage IB	0.0	not reported	Lung, NOS	223.0	22329.0
TCGA-63-A5MT-01A	531d1248-76ae-46a1-8f65-cdecf9bcb0d8	Squamous Cell Neoplasms	531d1248-76ae-46a1-8f65-cdecf9bcb0d8	TCGA-63-A5MT	Bronchus and lung	5.47945205479452	Not Reported	50.0	100.0	not reported	male	not reported	Alive	74.0	-27263.0			Bronchus and lung	TCGA-LUSC	Squamous Cell Neoplasms	Lung Squamous Cell Carcinoma	TCGA	e4946ca2-fbdf-59f0-b982-f45bda575bd9	63	Ontario Institute for Cancer Research	Lung squamous cell carcinoma	IGC																No	Stage IIB		not reported	Upper lobe, lung	498.0	27263.0
TCGA-63-A5MU-01A	7625a27d-a012-4f4d-b637-5f85d7cdae8c	Squamous Cell Neoplasms	7625a27d-a012-4f4d-b637-5f85d7cdae8c	TCGA-63-A5MU	Bronchus and lung	0.821917808219178	Not Reported	30.0	15.0	not reported	male	not reported	Dead	48.0	-17801.0			Bronchus and lung	TCGA-LUSC	Squamous Cell Neoplasms	Lung Squamous Cell Carcinoma	TCGA	e4946ca2-fbdf-59f0-b982-f45bda575bd9	63	Ontario Institute for Cancer Research	Lung squamous cell carcinoma	IGC																No	Stage IIB		not reported	Lower lobe, lung		17801.0
TCGA-46-3769-01A	d38dbe20-bd5a-45d5-8db3-d5f777b454b6	Squamous Cell Neoplasms	d38dbe20-bd5a-45d5-8db3-d5f777b454b6	TCGA-46-3769	Bronchus and lung		Not Reported			white	male	not hispanic or latino	Alive	57.0	-20941.0	1952.0		Bronchus and lung	TCGA-LUSC	Squamous Cell Neoplasms	Lung Squamous Cell Carcinoma	TCGA	b0795fb2-c622-5926-84a0-7c9912c155d7	46	St. Joseph's Medical Center (MD)	Lung squamous cell carcinoma	IGC																No		0.0	not reported	Upper lobe, lung	135.0	20941.0
TCGA-56-7823-01B	7b236171-2e7a-4018-b297-560ea8279ec0	Squamous Cell Neoplasms	7b236171-2e7a-4018-b297-560ea8279ec0	TCGA-56-7823	Bronchus and lung	4.383561643835616	Not Reported	40.0	80.0	white	female	not hispanic or latino	Alive	58.0	-21344.0	1953.0		Bronchus and lung	TCGA-LUSC	Squamous Cell Neoplasms	Lung Squamous Cell Carcinoma	TCGA	8e4a06a8-eb03-529f-b849-a1fd908c9962	56	International Genomics Consortium	Lung squamous cell carcinoma	IGC																No	Stage IIA	0.0	not reported	Upper lobe, lung	1011.0	21344.0
TCGA-56-7823-11A	7b236171-2e7a-4018-b297-560ea8279ec0	Squamous Cell Neoplasms	7b236171-2e7a-4018-b297-560ea8279ec0	TCGA-56-7823	Bronchus and lung	4.383561643835616	Not Reported	40.0	80.0	white	female	not hispanic or latino	Alive	58.0	-21344.0	1953.0		Bronchus and lung	TCGA-LUSC	Squamous Cell Neoplasms	Lung Squamous Cell Carcinoma	TCGA	8e4a06a8-eb03-529f-b849-a1fd908c9962	56	International Genomics Consortium	Lung squamous cell carcinoma	IGC																No	Stage IIA	0.0	not reported	Upper lobe, lung	1011.0	21344.0
TCGA-60-2724-01A	a3e1ac67-a1f2-44fb-8343-a7e8239fc24a	Squamous Cell Neoplasms	a3e1ac67-a1f2-44fb-8343-a7e8239fc24a	TCGA-60-2724	Bronchus and lung	3.287671232876712	Not Reported	30.0	60.0	white	male	not hispanic or latino	Alive	47.0	-17462.0	1961.0		Bronchus and lung	TCGA-LUSC	Squamous Cell Neoplasms	Lung Squamous Cell Carcinoma	TCGA	348d70e4-5094-5c2b-8056-1d075d4fe23d	60	Roswell Park	Lung squamous cell carcinoma	IGC																No	Stage IIIA	0.0	not reported	Main bronchus	717.0	17462.0
TCGA-34-2596-01A	7d3e77cc-9603-4722-8e39-1912b678871b	Squamous Cell Neoplasms	7d3e77cc-9603-4722-8e39-1912b678871b	TCGA-34-2596	Bronchus and lung	3.287671232876712	Not Reported		60.0	white	male	not hispanic or latino	Dead	70.0	-25574.0	1934.0	2004.0	Bronchus and lung	TCGA-LUSC	Squamous Cell Neoplasms	Lung Squamous Cell Carcinoma	TCGA	3006d675-7cc6-51ff-ac8c-d9c3c3808f96	34	University of Pittsburgh	Lung squamous cell carcinoma	IGC	80.0															No	Stage IIB	0.0	not reported	Main bronchus	80.0	25574.0
TCGA-77-A5G3-01A	b80ced5e-36b1-48d0-a8a9-0245aeb5f368	Squamous Cell Neoplasms	b80ced5e-36b1-48d0-a8a9-0245aeb5f368	TCGA-77-A5G3	Bronchus and lung	2.191780821917808	Not Reported	40.0	40.0	not reported	male	not reported	Alive	63.0	-23171.0	1939.0		Bronchus and lung	TCGA-LUSC	Squamous Cell Neoplasms	Lung Squamous Cell Carcinoma	TCGA	9677780c-46d3-5efd-ab87-e563075cc9e0	77	Prince Charles Hospital	Lung squamous cell carcinoma	IGC																No	Stage IIB	0.0	not reported	Main bronchus	4570.0	23171.0
TCGA-98-A53I-01A	96533d5b-6e44-4d8f-8fd7-270dd4f0362e	Squamous Cell Neoplasms	96533d5b-6e44-4d8f-8fd7-270dd4f0362e	TCGA-98-A53I	Bronchus and lung	3.835616438356164	Not Reported	35.0	70.0	white	male	not hispanic or latino	Alive	64.0	-23502.0	1948.0		Bronchus and lung	TCGA-LUSC	Squamous Cell Neoplasms	Lung Squamous Cell Carcinoma	TCGA	ca0d2a8e-48ca-5c0b-b639-feaf342b5b35	98	Washington University - Alabama	Lung squamous cell carcinoma	IGC																No	Stage IIA	0.0	not reported	Upper lobe, lung	565.0	23502.0
TCGA-60-2716-01A	7e691df8-8ea6-472c-86bf-504c7ba6983d	Squamous Cell Neoplasms	7e691df8-8ea6-472c-86bf-504c7ba6983d	TCGA-60-2716	Bronchus and lung		Not Reported			not reported	male	not hispanic or latino	Alive	39.0	-14345.0	1968.0		Bronchus and lung	TCGA-LUSC	Squamous Cell Neoplasms	Lung Squamous Cell Carcinoma	TCGA	348d70e4-5094-5c2b-8056-1d075d4fe23d	60	Roswell Park	Lung squamous cell carcinoma	IGC																No	Stage IIB	0.0	not reported	Lung, NOS	1475.0	14345.0
TCGA-66-2755-01A	df7cfd84-a36a-44a0-b39f-a9ea1e0fd500	Squamous Cell Neoplasms	df7cfd84-a36a-44a0-b39f-a9ea1e0fd500	TCGA-66-2755	Bronchus and lung	1.095890410958904	Not Reported	20.0	20.0	not reported	male	not reported	Alive	63.0	-23348.0	1944.0		Bronchus and lung	TCGA-LUSC	Squamous Cell Neoplasms	Lung Squamous Cell Carcinoma	TCGA	b690fe6e-02db-59f1-a336-274614bb4740	66	Indivumed	Lung squamous cell carcinoma	IGC																No	Stage IB	0.0	not reported	Upper lobe, lung	28.0	23348.0
TCGA-77-8130-01A	7fe0e47a-07e1-467b-b5dc-63e2a25ba6dd	Squamous Cell Neoplasms	7fe0e47a-07e1-467b-b5dc-63e2a25ba6dd	TCGA-77-8130	Bronchus and lung	1.7671232876712328	Not Reported	51.0	32.25	not reported	male	not reported	Alive	69.0	-25260.0	1931.0		Bronchus and lung	TCGA-LUSC	Squamous Cell Neoplasms	Lung Squamous Cell Carcinoma	TCGA	9677780c-46d3-5efd-ab87-e563075cc9e0	77	Prince Charles Hospital	Lung squamous cell carcinoma	IGC																No	Stage IIB	0.0	not reported	Upper lobe, lung	4765.0	25260.0
TCGA-98-A538-01A	d3e604d1-f8e3-47f7-86fb-104035590af8	Squamous Cell Neoplasms	d3e604d1-f8e3-47f7-86fb-104035590af8	TCGA-98-A538	Bronchus and lung	1.917808219178082	Not Reported	35.0	35.0	white	male	not hispanic or latino	Alive	67.0	-24698.0	1945.0		Bronchus and lung	TCGA-LUSC	Squamous Cell Neoplasms	Lung Squamous Cell Carcinoma	TCGA	ca0d2a8e-48ca-5c0b-b639-feaf342b5b35	98	Washington University - Alabama	Lung squamous cell carcinoma	IGC																No	Stage IIB	0.0	not reported	Upper lobe, lung	826.0	24698.0
TCGA-90-A59Q-01A	80242454-84b3-4fba-a64b-7d1714cdecde	Squamous Cell Neoplasms	80242454-84b3-4fba-a64b-7d1714cdecde	TCGA-90-A59Q	Bronchus and lung	4.383561643835616	Not Reported		80.0	white	female	not hispanic or latino	Dead	61.0	-22420.0	1951.0		Bronchus and lung	TCGA-LUSC	Squamous Cell Neoplasms	Lung Squamous Cell Carcinoma	TCGA	ff34dd7e-0d4d-5433-8112-14770282a35c	90	ABS - IUPUI	Lung squamous cell carcinoma	IGC	322.0															No	Stage IIA	0.0	not reported	Upper lobe, lung	269.0	22420.0
TCGA-58-8391-01A	9ed5c6fe-24d2-4ee6-88ba-7319c9cfa05e	Squamous Cell Neoplasms	9ed5c6fe-24d2-4ee6-88ba-7319c9cfa05e	TCGA-58-8391	Bronchus and lung	1.643835616438356	Not Reported		30.0	white	female	not hispanic or latino	Alive	57.0	-21102.0	1949.0		Bronchus and lung	TCGA-LUSC	Squamous Cell Neoplasms	Lung Squamous Cell Carcinoma	TCGA	06bb6bab-c19e-5af3-ab6a-b5bc6ff5d6ec	58	Thoraxklinik at University Hospital Heidelberg	Lung squamous cell carcinoma	IGC																No	Stage IIIA	0.0	not reported	Main bronchus	2167.0	21102.0
TCGA-52-7812-01A	81b7cbc1-c037-426f-95b0-d729a30697da	Squamous Cell Neoplasms	81b7cbc1-c037-426f-95b0-d729a30697da	TCGA-52-7812	Bronchus and lung	1.643835616438356	Not Reported	30.0	30.0	white	male	hispanic or latino	Dead	68.0	-24887.0	1941.0	2011.0	Bronchus and lung	TCGA-LUSC	Squamous Cell Neoplasms	Lung Squamous Cell Carcinoma	TCGA	74d69579-652c-5f04-ad46-d7ee5a6ca768	52	University of Miami	Lung squamous cell carcinoma	IGC	835.0															No		0.0	not reported	Lung, NOS		24887.0
TCGA-NC-A5HK-01A	87410c09-5b61-4f61-85a5-93c288aeca03	Squamous Cell Neoplasms	87410c09-5b61-4f61-85a5-93c288aeca03	TCGA-NC-A5HK	Bronchus and lung	2.191780821917808	Not Reported		40.0	white	female	not reported	Alive	58.0	-21531.0	1952.0		Bronchus and lung	TCGA-LUSC	Squamous Cell Neoplasms	Lung Squamous Cell Carcinoma	TCGA	c5978d62-22d8-5027-adfa-0b50c7c5b6a3	NC	Washington University - CHUV	Lung squamous cell carcinoma	NCH																No	Stage IIB	0.0	not reported	Overlapping lesion of lung	128.0	21531.0
TCGA-56-8083-11A	3d5a904a-3834-45bf-9212-c06d46d917f9	Squamous Cell Neoplasms	3d5a904a-3834-45bf-9212-c06d46d917f9	TCGA-56-8083	Bronchus and lung	1.643835616438356	Not Reported		30.0	white	male	not hispanic or latino	Alive	56.0	-20696.0	1955.0		Bronchus and lung	TCGA-LUSC	Squamous Cell Neoplasms	Lung Squamous Cell Carcinoma	TCGA	8e4a06a8-eb03-529f-b849-a1fd908c9962	56	International Genomics Consortium	Lung squamous cell carcinoma	IGC																No	Stage IB	0.0	not reported	Upper lobe, lung	150.0	20696.0
TCGA-56-8083-01A	3d5a904a-3834-45bf-9212-c06d46d917f9	Squamous Cell Neoplasms	3d5a904a-3834-45bf-9212-c06d46d917f9	TCGA-56-8083	Bronchus and lung	1.643835616438356	Not Reported		30.0	white	male	not hispanic or latino	Alive	56.0	-20696.0	1955.0		Bronchus and lung	TCGA-LUSC	Squamous Cell Neoplasms	Lung Squamous Cell Carcinoma	TCGA	8e4a06a8-eb03-529f-b849-a1fd908c9962	56	International Genomics Consortium	Lung squamous cell carcinoma	IGC																No	Stage IB	0.0	not reported	Upper lobe, lung	150.0	20696.0
TCGA-77-8144-01A	86be9147-65f6-43f4-a3e9-5e5f422bd0ff	Squamous Cell Neoplasms	86be9147-65f6-43f4-a3e9-5e5f422bd0ff	TCGA-77-8144	Bronchus and lung	3.232876712328767	Not Reported		59.0	not reported	male	not reported	Alive	70.0	-25796.0	1934.0		Bronchus and lung	TCGA-LUSC	Squamous Cell Neoplasms	Lung Squamous Cell Carcinoma	TCGA	9677780c-46d3-5efd-ab87-e563075cc9e0	77	Prince Charles Hospital	Lung squamous cell carcinoma	IGC																No	Stage IB	0.0	not reported	Lower lobe, lung	833.0	25796.0
TCGA-85-6560-01A	870fb708-7631-4578-a470-3c7bd5228e5a	Squamous Cell Neoplasms	870fb708-7631-4578-a470-3c7bd5228e5a	TCGA-85-6560	Bronchus and lung	2.191780821917808	Not Reported	41.0	40.0	white	male	not hispanic or latino	Alive	59.0	-21768.0	1952.0		Bronchus and lung	TCGA-LUSC	Squamous Cell Neoplasms	Lung Squamous Cell Carcinoma	TCGA	a2221e89-1afd-56f8-a1ec-aed4bf38041d	85	Asterand	Lung squamous cell carcinoma	IGC																No	Stage IIA	0.0	not reported	Upper lobe, lung	1259.0	21768.0
TCGA-NC-A5HT-01A	8ba2cf7b-e474-4aba-8c6d-9fd36f5c6759	Squamous Cell Neoplasms	8ba2cf7b-e474-4aba-8c6d-9fd36f5c6759	TCGA-NC-A5HT	Bronchus and lung	2.73972602739726	Not Reported		50.0	white	male	not reported	Alive	69.0	-25466.0	1943.0		Bronchus and lung	TCGA-LUSC	Squamous Cell Neoplasms	Lung Squamous Cell Carcinoma	TCGA	c5978d62-22d8-5027-adfa-0b50c7c5b6a3	NC	Washington University - CHUV	Lung squamous cell carcinoma	NCH																No	Stage IIIA	0.0	not reported	Overlapping lesion of lung	804.0	25466.0
TCGA-56-7730-01A	8bb3ed57-6e48-4c90-bcf2-baf9a843398f	Squamous Cell Neoplasms	8bb3ed57-6e48-4c90-bcf2-baf9a843398f	TCGA-56-7730	Bronchus and lung		Not Reported			white	male	not hispanic or latino	Dead	73.0	-26699.0	1938.0		Bronchus and lung	TCGA-LUSC	Squamous Cell Neoplasms	Lung Squamous Cell Carcinoma	TCGA	8e4a06a8-eb03-529f-b849-a1fd908c9962	56	International Genomics Consortium	Lung squamous cell carcinoma	IGC	198.0															No	Stage IIA	0.0	not reported	Upper lobe, lung	6.0	26699.0
TCGA-56-7730-11A	8bb3ed57-6e48-4c90-bcf2-baf9a843398f	Squamous Cell Neoplasms	8bb3ed57-6e48-4c90-bcf2-baf9a843398f	TCGA-56-7730	Bronchus and lung		Not Reported			white	male	not hispanic or latino	Dead	73.0	-26699.0	1938.0		Bronchus and lung	TCGA-LUSC	Squamous Cell Neoplasms	Lung Squamous Cell Carcinoma	TCGA	8e4a06a8-eb03-529f-b849-a1fd908c9962	56	International Genomics Consortium	Lung squamous cell carcinoma	IGC	198.0															No	Stage IIA	0.0	not reported	Upper lobe, lung	6.0	26699.0
TCGA-60-2725-01A	f03aacb8-5565-425f-a8d5-be1056f882e0	Squamous Cell Neoplasms	f03aacb8-5565-425f-a8d5-be1056f882e0	TCGA-60-2725	Bronchus and lung	3.0684931506849313	Not Reported	28.0	56.0	white	male	not hispanic or latino	Alive	74.0	-27073.0	1935.0		Bronchus and lung	TCGA-LUSC	Squamous Cell Neoplasms	Lung Squamous Cell Carcinoma	TCGA	348d70e4-5094-5c2b-8056-1d075d4fe23d	60	Roswell Park	Lung squamous cell carcinoma	IGC																No	Stage IB	0.0	not reported	Upper lobe, lung	816.0	27073.0
TCGA-66-2794-01A	8d20352a-6180-40d0-adc0-c87fef854dfa	Squamous Cell Neoplasms	8d20352a-6180-40d0-adc0-c87fef854dfa	TCGA-66-2794	Bronchus and lung	5.47945205479452	Not Reported	36.0	100.0	not reported	male	not reported	Alive	64.0	-23710.0	1942.0		Bronchus and lung	TCGA-LUSC	Squamous Cell Neoplasms	Lung Squamous Cell Carcinoma	TCGA	b690fe6e-02db-59f1-a336-274614bb4740	66	Indivumed	Lung squamous cell carcinoma	IGC																No	Stage IIIB	0.0	not reported	Upper lobe, lung	1645.0	23710.0
TCGA-77-A5G6-01A	17104d99-8838-4e1c-bd6a-7f1ee7a94bd8	Squamous Cell Neoplasms	17104d99-8838-4e1c-bd6a-7f1ee7a94bd8	TCGA-77-A5G6	Bronchus and lung	4.054794520547945	Not Reported		74.0	not reported	male	not reported	Dead	66.0	-24215.0	1943.0	2010.0	Bronchus and lung	TCGA-LUSC	Squamous Cell Neoplasms	Lung Squamous Cell Carcinoma	TCGA	9677780c-46d3-5efd-ab87-e563075cc9e0	77	Prince Charles Hospital	Lung squamous cell carcinoma	IGC	678.0															No	Stage IIIA	0.0	not reported	Upper lobe, lung		24215.0
TCGA-85-8048-01A	90648a49-997b-418c-9724-bd1d216eb861	Squamous Cell Neoplasms	90648a49-997b-418c-9724-bd1d216eb861	TCGA-85-8048	Bronchus and lung	2.73972602739726	Not Reported		50.0	white	male	not hispanic or latino	Alive	62.0	-22907.0	1949.0		Bronchus and lung	TCGA-LUSC	Squamous Cell Neoplasms	Lung Squamous Cell Carcinoma	TCGA	a2221e89-1afd-56f8-a1ec-aed4bf38041d	85	Asterand	Lung squamous cell carcinoma	IGC																No	Stage IA	0.0	not reported	Lower lobe, lung	765.0	22907.0
TCGA-34-5232-01A	d04bf59d-3429-4641-9f9e-81d8cde15295	Squamous Cell Neoplasms	d04bf59d-3429-4641-9f9e-81d8cde15295	TCGA-34-5232	Bronchus and lung		Not Reported			black or african american	female	not hispanic or latino	Alive	75.0	-27633.0	1931.0		Bronchus and lung	TCGA-LUSC	Squamous Cell Neoplasms	Lung Squamous Cell Carcinoma	TCGA	3006d675-7cc6-51ff-ac8c-d9c3c3808f96	34	University of Pittsburgh	Lung squamous cell carcinoma	IGC																No	Stage IIA	0.0	not reported	Upper lobe, lung	2471.0	27633.0
TCGA-22-1016-01A	037c57d1-b4a5-45dc-bda4-0550461d321b	Squamous Cell Neoplasms	037c57d1-b4a5-45dc-bda4-0550461d321b	TCGA-22-1016	Bronchus and lung	2.191780821917808	Not Reported	30.0	40.0	white	male	not hispanic or latino	Dead	65.0	-24078.0	1936.0	2003.0	Bronchus and lung	TCGA-LUSC	Squamous Cell Neoplasms	Lung Squamous Cell Carcinoma	TCGA	dbca60ac-8dfb-5b9e-abdc-dc6f3dd1a18c	22	Mayo Clinic - Rochester	Lung squamous cell carcinoma	IGC	822.0															No	Stage IB	0.0	not reported	Lung, NOS	822.0	24078.0
TCGA-77-A5G1-01A	bf6bab32-98bb-4e09-a7fe-c5c1779a5f60	Squamous Cell Neoplasms	bf6bab32-98bb-4e09-a7fe-c5c1779a5f60	TCGA-77-A5G1	Bronchus and lung	2.904109589041096	Not Reported	53.0	53.0	not reported	male	not reported	Alive	75.0	-27555.0	1927.0		Bronchus and lung	TCGA-LUSC	Squamous Cell Neoplasms	Lung Squamous Cell Carcinoma	TCGA	9677780c-46d3-5efd-ab87-e563075cc9e0	77	Prince Charles Hospital	Lung squamous cell carcinoma	IGC																No	Stage IIIA	0.0	not reported	Lower lobe, lung	4026.0	27555.0
TCGA-51-4081-01A	3f43c83e-c2a2-4224-9da0-0757b9c7d4ca	Squamous Cell Neoplasms	3f43c83e-c2a2-4224-9da0-0757b9c7d4ca	TCGA-51-4081	Bronchus and lung	4.383561643835616	Not Reported		80.0	white	male	not hispanic or latino	Alive	55.0	-20261.0	1954.0		Bronchus and lung	TCGA-LUSC	Squamous Cell Neoplasms	Lung Squamous Cell Carcinoma	TCGA	a6c6490e-5963-5fa1-a2b5-434ee1ab9b40	51	UNC	Lung squamous cell carcinoma	IGC																No	Stage IIB	0.0	not reported	Upper lobe, lung	911.0	20261.0
TCGA-51-4081-11A	3f43c83e-c2a2-4224-9da0-0757b9c7d4ca	Squamous Cell Neoplasms	3f43c83e-c2a2-4224-9da0-0757b9c7d4ca	TCGA-51-4081	Bronchus and lung	4.383561643835616	Not Reported		80.0	white	male	not hispanic or latino	Alive	55.0	-20261.0	1954.0		Bronchus and lung	TCGA-LUSC	Squamous Cell Neoplasms	Lung Squamous Cell Carcinoma	TCGA	a6c6490e-5963-5fa1-a2b5-434ee1ab9b40	51	UNC	Lung squamous cell carcinoma	IGC																No	Stage IIB	0.0	not reported	Upper lobe, lung	911.0	20261.0
TCGA-68-7757-01A	9665b02f-970d-41fc-a07c-f01c8e3fe5a8	Squamous Cell Neoplasms	9665b02f-970d-41fc-a07c-f01c8e3fe5a8	TCGA-68-7757	Bronchus and lung	1.36986301369863	Not Reported	50.0	25.0	white	male	not hispanic or latino	Alive	74.0	-27272.0	1937.0		Bronchus and lung	TCGA-LUSC	Squamous Cell Neoplasms	Lung Squamous Cell Carcinoma	TCGA	786de6e3-2652-5496-a818-ca3ce45d6af2	68	Washington University - Cleveland Clinic	Lung squamous cell carcinoma	IGC																No	Stage IA	0.0	not reported	Upper lobe, lung	211.0	27272.0
TCGA-68-7757-01B	9665b02f-970d-41fc-a07c-f01c8e3fe5a8	Squamous Cell Neoplasms	9665b02f-970d-41fc-a07c-f01c8e3fe5a8	TCGA-68-7757	Bronchus and lung	1.36986301369863	Not Reported	50.0	25.0	white	male	not hispanic or latino	Alive	74.0	-27272.0	1937.0		Bronchus and lung	TCGA-LUSC	Squamous Cell Neoplasms	Lung Squamous Cell Carcinoma	TCGA	786de6e3-2652-5496-a818-ca3ce45d6af2	68	Washington University - Cleveland Clinic	Lung squamous cell carcinoma	IGC																No	Stage IA	0.0	not reported	Upper lobe, lung	211.0	27272.0
TCGA-22-A5C4-01A	7224cb42-6799-405f-819d-d45b1cef075e	Squamous Cell Neoplasms	7224cb42-6799-405f-819d-d45b1cef075e	TCGA-22-A5C4	Bronchus and lung	4.383561643835616	Not Reported	52.0	80.0	white	male	not hispanic or latino	Alive	70.0	-25629.0	1942.0		Bronchus and lung	TCGA-LUSC	Squamous Cell Neoplasms	Lung Squamous Cell Carcinoma	TCGA	dbca60ac-8dfb-5b9e-abdc-dc6f3dd1a18c	22	Mayo Clinic - Rochester	Lung squamous cell carcinoma	IGC																No	Stage IIA	0.0	not reported	Lower lobe, lung	671.0	25629.0
TCGA-34-2608-01A	44c56277-37e5-47a9-b476-d8475ef477ca	Squamous Cell Neoplasms	44c56277-37e5-47a9-b476-d8475ef477ca	TCGA-34-2608	Bronchus and lung	3.287671232876712	Not Reported		60.0	white	male	not hispanic or latino	Dead	84.0	-30958.0	1915.0	2001.0	Bronchus and lung	TCGA-LUSC	Squamous Cell Neoplasms	Lung Squamous Cell Carcinoma	TCGA	3006d675-7cc6-51ff-ac8c-d9c3c3808f96	34	University of Pittsburgh	Lung squamous cell carcinoma	IGC	1000.0															No	Stage IB	0.0	not reported	Upper lobe, lung	1000.0	30958.0
TCGA-85-7698-01A	9a13a742-ff9a-4432-a7ce-7fcbb753be01	Squamous Cell Neoplasms	9a13a742-ff9a-4432-a7ce-7fcbb753be01	TCGA-85-7698	Bronchus and lung	2.410958904109589	Not Reported		44.0	white	male	not hispanic or latino	Alive	48.0	-17651.0	1963.0		Bronchus and lung	TCGA-LUSC	Squamous Cell Neoplasms	Lung Squamous Cell Carcinoma	TCGA	a2221e89-1afd-56f8-a1ec-aed4bf38041d	85	Asterand	Lung squamous cell carcinoma	IGC																No	Stage IA	0.0	not reported	Upper lobe, lung	952.0	17651.0
TCGA-18-3415-01A	9a874b64-d0d6-416e-97bc-e9071ed0b16b	Squamous Cell Neoplasms	9a874b64-d0d6-416e-97bc-e9071ed0b16b	TCGA-18-3415	Bronchus and lung	1.643835616438356	Not Reported		30.0	not reported	male	not reported	Dead	77.0	-28430.0	1929.0		Bronchus and lung	TCGA-LUSC	Squamous Cell Neoplasms	Lung Squamous Cell Carcinoma	TCGA	a3bac7ea-630d-57e3-9de7-cc94f627ef17	18	Princess Margaret Hospital (Canada)	Lung squamous cell carcinoma	IGC	2803.0															No	Stage IB	0.0	not reported	Upper lobe, lung	1810.0	28430.0
TCGA-18-3415-11A	9a874b64-d0d6-416e-97bc-e9071ed0b16b	Squamous Cell Neoplasms	9a874b64-d0d6-416e-97bc-e9071ed0b16b	TCGA-18-3415	Bronchus and lung	1.643835616438356	Not Reported		30.0	not reported	male	not reported	Dead	77.0	-28430.0	1929.0		Bronchus and lung	TCGA-LUSC	Squamous Cell Neoplasms	Lung Squamous Cell Carcinoma	TCGA	a3bac7ea-630d-57e3-9de7-cc94f627ef17	18	Princess Margaret Hospital (Canada)	Lung squamous cell carcinoma	IGC	2803.0															No	Stage IB	0.0	not reported	Upper lobe, lung	1810.0	28430.0
TCGA-66-2793-01A	9af6ed4e-8cdc-4f49-84e9-ba1053b5b3ca	Squamous Cell Neoplasms	9af6ed4e-8cdc-4f49-84e9-ba1053b5b3ca	TCGA-66-2793	Bronchus and lung	6.136986301369863	Not Reported	56.0	112.0	not reported	male	not reported	Dead	68.0	-25111.0	1940.0	2008.0	Bronchus and lung	TCGA-LUSC	Squamous Cell Neoplasms	Lung Squamous Cell Carcinoma	TCGA	b690fe6e-02db-59f1-a336-274614bb4740	66	Indivumed	Lung squamous cell carcinoma	IGC	306.0															No	Stage IIIB	0.0	not reported	Middle lobe, lung		25111.0
TCGA-43-8116-01A	9b4c86f2-6811-4e11-8104-fc020edbe1e2	Squamous Cell Neoplasms	9b4c86f2-6811-4e11-8104-fc020edbe1e2	TCGA-43-8116	Bronchus and lung	1.917808219178082	Not Reported		35.0	white	male	not hispanic or latino	Alive	73.0	-26790.0	1938.0		Bronchus and lung	TCGA-LUSC	Squamous Cell Neoplasms	Lung Squamous Cell Carcinoma	TCGA	5578c76a-a8ab-50a7-bd34-6c6c89408a73	43	Christiana Healthcare	Lung squamous cell carcinoma	IGC																No	Stage IA	0.0	not reported	Upper lobe, lung	358.0	26790.0
TCGA-21-5783-01A	9b4fa1c2-ac5a-4e23-8d25-28e1446e7d8f	Squamous Cell Neoplasms	9b4fa1c2-ac5a-4e23-8d25-28e1446e7d8f	TCGA-21-5783	Bronchus and lung		Not Reported			white	male	not hispanic or latino	Dead	76.0	-27904.0	1928.0	2011.0	Bronchus and lung	TCGA-LUSC	Squamous Cell Neoplasms	Lung Squamous Cell Carcinoma	TCGA	ade92dec-e8af-5751-899e-eb49344a039b	21	Fox Chase Cancer Center	Lung squamous cell carcinoma	IGC	2680.0															No	Stage IB	0.0	not reported	Upper lobe, lung		27904.0
TCGA-21-5786-01A	9d841e6a-b292-45be-8a7a-50d54606592b	Squamous Cell Neoplasms	9d841e6a-b292-45be-8a7a-50d54606592b	TCGA-21-5786	Bronchus and lung	4.109589041095891	Not Reported		75.0	white	male	not hispanic or latino	Alive	64.0	-23649.0	1945.0		Bronchus and lung	TCGA-LUSC	Squamous Cell Neoplasms	Lung Squamous Cell Carcinoma	TCGA	ade92dec-e8af-5751-899e-eb49344a039b	21	Fox Chase Cancer Center	Lung squamous cell carcinoma	IGC																No	Stage IB	0.0	not reported	Upper lobe, lung	1032.0	23649.0
TCGA-77-8009-01A	9ea119ff-e5d9-49ec-b0a2-b21173c48044	Squamous Cell Neoplasms	9ea119ff-e5d9-49ec-b0a2-b21173c48044	TCGA-77-8009	Bronchus and lung	5.342465753424658	Not Reported	39.0	97.5	not reported	male	not reported	Dead	68.0	-25037.0	1939.0		Bronchus and lung	TCGA-LUSC	Squamous Cell Neoplasms	Lung Squamous Cell Carcinoma	TCGA	9677780c-46d3-5efd-ab87-e563075cc9e0	77	Prince Charles Hospital	Lung squamous cell carcinoma	IGC	1695.0															No	Stage IIB	0.0	not reported	Lung, NOS	1641.0	25037.0
TCGA-43-7656-01A	9eb34055-0e33-4b3a-827b-d7108b5b0629	Squamous Cell Neoplasms	9eb34055-0e33-4b3a-827b-d7108b5b0629	TCGA-43-7656	Bronchus and lung	2.4657534246575343	Not Reported		45.0	white	male	not hispanic or latino	Alive	71.0	-25991.0	1940.0		Bronchus and lung	TCGA-LUSC	Squamous Cell Neoplasms	Lung Squamous Cell Carcinoma	TCGA	5578c76a-a8ab-50a7-bd34-6c6c89408a73	43	Christiana Healthcare	Lung squamous cell carcinoma	IGC																No	Stage IA	0.0	not reported	Lower lobe, lung	596.0	25991.0
TCGA-39-5031-01A	9f20b4bc-ee09-42ef-9392-68054a7a2cfe	Squamous Cell Neoplasms	9f20b4bc-ee09-42ef-9392-68054a7a2cfe	TCGA-39-5031	Bronchus and lung	3.287671232876712	Not Reported	51.0	60.0	not reported	female	not reported	Dead	76.0	-28106.0	1931.0		Bronchus and lung	TCGA-LUSC	Squamous Cell Neoplasms	Lung Squamous Cell Carcinoma	TCGA	59baeb21-8167-5588-aa76-0355aa2d25e5	39	MSKCC	Lung squamous cell carcinoma	IGC	1841.0															No	Stage IA	0.0	not reported	Upper lobe, lung	833.0	28106.0
TCGA-39-5031-11A	9f20b4bc-ee09-42ef-9392-68054a7a2cfe	Squamous Cell Neoplasms	9f20b4bc-ee09-42ef-9392-68054a7a2cfe	TCGA-39-5031	Bronchus and lung	3.287671232876712	Not Reported	51.0	60.0	not reported	female	not reported	Dead	76.0	-28106.0	1931.0		Bronchus and lung	TCGA-LUSC	Squamous Cell Neoplasms	Lung Squamous Cell Carcinoma	TCGA	59baeb21-8167-5588-aa76-0355aa2d25e5	39	MSKCC	Lung squamous cell carcinoma	IGC	1841.0															No	Stage IA	0.0	not reported	Upper lobe, lung	833.0	28106.0
TCGA-85-7710-01A	9f55bb37-4211-4e91-88ea-7b1d4f286598	Squamous Cell Neoplasms	9f55bb37-4211-4e91-88ea-7b1d4f286598	TCGA-85-7710	Bronchus and lung	2.4657534246575343	Not Reported		45.0	white	female	not hispanic or latino	Alive	59.0	-21790.0	1952.0		Bronchus and lung	TCGA-LUSC	Squamous Cell Neoplasms	Lung Squamous Cell Carcinoma	TCGA	a2221e89-1afd-56f8-a1ec-aed4bf38041d	85	Asterand	Lung squamous cell carcinoma	IGC																No	Stage IA	0.0	not reported	Upper lobe, lung	42.0	21790.0
TCGA-85-7710-11A	9f55bb37-4211-4e91-88ea-7b1d4f286598	Squamous Cell Neoplasms	9f55bb37-4211-4e91-88ea-7b1d4f286598	TCGA-85-7710	Bronchus and lung	2.4657534246575343	Not Reported		45.0	white	female	not hispanic or latino	Alive	59.0	-21790.0	1952.0		Bronchus and lung	TCGA-LUSC	Squamous Cell Neoplasms	Lung Squamous Cell Carcinoma	TCGA	a2221e89-1afd-56f8-a1ec-aed4bf38041d	85	Asterand	Lung squamous cell carcinoma	IGC																No	Stage IA	0.0	not reported	Upper lobe, lung	42.0	21790.0
TCGA-66-2757-01A	a02932f3-5606-42a5-aee4-e5b9f5aa1aaa	Squamous Cell Neoplasms	a02932f3-5606-42a5-aee4-e5b9f5aa1aaa	TCGA-66-2757	Bronchus and lung	3.9452054794520546	Not Reported	48.0	72.0	not reported	female	not reported	Dead	65.0	-24014.0	1942.0		Bronchus and lung	TCGA-LUSC	Squamous Cell Neoplasms	Lung Squamous Cell Carcinoma	TCGA	b690fe6e-02db-59f1-a336-274614bb4740	66	Indivumed	Lung squamous cell carcinoma	IGC	1338.0															No	Stage IA	0.0	not reported	Upper lobe, lung	30.0	24014.0
TCGA-77-A5GH-01A	a2cd5b01-a1f6-46d0-9f05-9dc3df9019f7	Squamous Cell Neoplasms	a2cd5b01-a1f6-46d0-9f05-9dc3df9019f7	TCGA-77-A5GH	Bronchus and lung	0.6027397260273972	Not Reported	41.0	11.0	not reported	male	not reported	Alive	81.0	-29843.0	1930.0		Bronchus and lung	TCGA-LUSC	Squamous Cell Neoplasms	Lung Squamous Cell Carcinoma	TCGA	9677780c-46d3-5efd-ab87-e563075cc9e0	77	Prince Charles Hospital	Lung squamous cell carcinoma	IGC																No	Stage IB	0.0	not reported	Upper lobe, lung	1182.0	29843.0
TCGA-63-A5MR-01A	a2d7c06b-efa9-4b7e-9ea6-b47c9ad6ef38	Squamous Cell Neoplasms	a2d7c06b-efa9-4b7e-9ea6-b47c9ad6ef38	TCGA-63-A5MR	Bronchus and lung	6.575342465753424	Not Reported	40.0	120.0	not reported	female	not reported	Alive	70.0	-25879.0			Bronchus and lung	TCGA-LUSC	Squamous Cell Neoplasms	Lung Squamous Cell Carcinoma	TCGA	e4946ca2-fbdf-59f0-b982-f45bda575bd9	63	Ontario Institute for Cancer Research	Lung squamous cell carcinoma	IGC																No	Stage IB		not reported	Upper lobe, lung	2716.0	25879.0
TCGA-66-2742-11A	a355bad1-bb49-4de5-892b-691ed0022d91	Squamous Cell Neoplasms	a355bad1-bb49-4de5-892b-691ed0022d91	TCGA-66-2742	Bronchus and lung	2.410958904109589	Not Reported	35.0	44.0	not reported	male	not reported	Alive	70.0	-25688.0	1936.0		Bronchus and lung	TCGA-LUSC	Squamous Cell Neoplasms	Lung Squamous Cell Carcinoma	TCGA	b690fe6e-02db-59f1-a336-274614bb4740	66	Indivumed	Lung squamous cell carcinoma	IGC																No	Stage IV	0.0	not reported	Upper lobe, lung	641.0	25688.0
TCGA-66-2742-01A	a355bad1-bb49-4de5-892b-691ed0022d91	Squamous Cell Neoplasms	a355bad1-bb49-4de5-892b-691ed0022d91	TCGA-66-2742	Bronchus and lung	2.410958904109589	Not Reported	35.0	44.0	not reported	male	not reported	Alive	70.0	-25688.0	1936.0		Bronchus and lung	TCGA-LUSC	Squamous Cell Neoplasms	Lung Squamous Cell Carcinoma	TCGA	b690fe6e-02db-59f1-a336-274614bb4740	66	Indivumed	Lung squamous cell carcinoma	IGC																No	Stage IV	0.0	not reported	Upper lobe, lung	641.0	25688.0
TCGA-43-6773-11A	a3583ffc-adb9-40f5-8ec5-8a4f6f432220	Squamous Cell Neoplasms	a3583ffc-adb9-40f5-8ec5-8a4f6f432220	TCGA-43-6773	Bronchus and lung		Not Reported			white	male	not reported	Dead	76.0	-28036.0	1932.0	2008.0	Bronchus and lung	TCGA-LUSC	Squamous Cell Neoplasms	Lung Squamous Cell Carcinoma	TCGA	5578c76a-a8ab-50a7-bd34-6c6c89408a73	43	Christiana Healthcare	Lung squamous cell carcinoma	IGC	116.0															No	Stage IIB	0.0	not reported	Middle lobe, lung		28036.0
TCGA-43-6773-01A	a3583ffc-adb9-40f5-8ec5-8a4f6f432220	Squamous Cell Neoplasms	a3583ffc-adb9-40f5-8ec5-8a4f6f432220	TCGA-43-6773	Bronchus and lung		Not Reported			white	male	not reported	Dead	76.0	-28036.0	1932.0	2008.0	Bronchus and lung	TCGA-LUSC	Squamous Cell Neoplasms	Lung Squamous Cell Carcinoma	TCGA	5578c76a-a8ab-50a7-bd34-6c6c89408a73	43	Christiana Healthcare	Lung squamous cell carcinoma	IGC	116.0															No	Stage IIB	0.0	not reported	Middle lobe, lung		28036.0
TCGA-56-8626-01A	a4495428-39cc-49f6-bc41-1becdd94113f	Squamous Cell Neoplasms	a4495428-39cc-49f6-bc41-1becdd94113f	TCGA-56-8626	Bronchus and lung	2.73972602739726	Not Reported		50.0	white	male	not hispanic or latino	Dead	59.0	-21908.0	1953.0		Bronchus and lung	TCGA-LUSC	Squamous Cell Neoplasms	Lung Squamous Cell Carcinoma	TCGA	8e4a06a8-eb03-529f-b849-a1fd908c9962	56	International Genomics Consortium	Lung squamous cell carcinoma	IGC	302.0															No	Stage IA	0.0	not reported	Upper lobe, lung	17.0	21908.0
TCGA-33-AAS8-01A	a57414a5-fcdb-47b5-b07e-edc7dc460783	Squamous Cell Neoplasms	a57414a5-fcdb-47b5-b07e-edc7dc460783	TCGA-33-AAS8	Bronchus and lung	3.287671232876712	Not Reported	20.0	60.0	black or african american	female	not hispanic or latino	Dead	59.0	-21675.0	1939.0	2001.0	Bronchus and lung	TCGA-LUSC	Squamous Cell Neoplasms	Lung Squamous Cell Carcinoma	TCGA	7d6f4d7e-1842-5ef9-bba6-53fa85273a9d	33	Johns Hopkins	Lung squamous cell carcinoma	IGC	1114.0															No	Stage IA	0.0	not reported	Upper lobe, lung		21675.0
TCGA-43-6143-01A	a8764401-d2a5-45dd-941d-2ffb2e7a4664	Squamous Cell Neoplasms	a8764401-d2a5-45dd-941d-2ffb2e7a4664	TCGA-43-6143	Bronchus and lung	6.2465753424657535	Not Reported	57.0	114.0	white	male	not hispanic or latino	Alive	70.0	-25820.0	1940.0		Bronchus and lung	TCGA-LUSC	Squamous Cell Neoplasms	Lung Squamous Cell Carcinoma	TCGA	5578c76a-a8ab-50a7-bd34-6c6c89408a73	43	Christiana Healthcare	Lung squamous cell carcinoma	IGC																No	Stage IB	0.0	not reported	Lower lobe, lung	699.0	25820.0
TCGA-43-6143-11A	a8764401-d2a5-45dd-941d-2ffb2e7a4664	Squamous Cell Neoplasms	a8764401-d2a5-45dd-941d-2ffb2e7a4664	TCGA-43-6143	Bronchus and lung	6.2465753424657535	Not Reported	57.0	114.0	white	male	not hispanic or latino	Alive	70.0	-25820.0	1940.0		Bronchus and lung	TCGA-LUSC	Squamous Cell Neoplasms	Lung Squamous Cell Carcinoma	TCGA	5578c76a-a8ab-50a7-bd34-6c6c89408a73	43	Christiana Healthcare	Lung squamous cell carcinoma	IGC																No	Stage IB	0.0	not reported	Lower lobe, lung	699.0	25820.0
TCGA-85-8350-01A	aa00283a-4a9e-4600-8046-43adc6833218	Squamous Cell Neoplasms	aa00283a-4a9e-4600-8046-43adc6833218	TCGA-85-8350	Bronchus and lung	2.191780821917808	Not Reported		40.0	white	male	not hispanic or latino	Alive	61.0	-22526.0	1950.0		Bronchus and lung	TCGA-LUSC	Squamous Cell Neoplasms	Lung Squamous Cell Carcinoma	TCGA	a2221e89-1afd-56f8-a1ec-aed4bf38041d	85	Asterand	Lung squamous cell carcinoma	IGC																No	Stage IA	0.0	not reported	Upper lobe, lung	683.0	22526.0
TCGA-90-A4EE-01A	aa02aa9b-5786-463f-9db4-a9c20d31dc73	Squamous Cell Neoplasms	aa02aa9b-5786-463f-9db4-a9c20d31dc73	TCGA-90-A4EE	Bronchus and lung	3.7260273972602738	Not Reported		68.0	white	male	not hispanic or latino	Alive	53.0	-19676.0	1959.0		Bronchus and lung	TCGA-LUSC	Squamous Cell Neoplasms	Lung Squamous Cell Carcinoma	TCGA	ff34dd7e-0d4d-5433-8112-14770282a35c	90	ABS - IUPUI	Lung squamous cell carcinoma	IGC																No	Stage IIA	0.0	not reported	Main bronchus	688.0	19676.0
TCGA-66-2778-01A	aabc43bb-485a-49bc-b48a-d4e4ecd46d33	Squamous Cell Neoplasms	aabc43bb-485a-49bc-b48a-d4e4ecd46d33	TCGA-66-2778	Bronchus and lung	2.0273972602739727	Not Reported	37.0	37.0	not reported	female	not reported	Alive	68.0	-25080.0	1939.0		Bronchus and lung	TCGA-LUSC	Squamous Cell Neoplasms	Lung Squamous Cell Carcinoma	TCGA	b690fe6e-02db-59f1-a336-274614bb4740	66	Indivumed	Lung squamous cell carcinoma	IGC																No	Stage IIIB	0.0	not reported	Lower lobe, lung	578.0	25080.0
TCGA-56-8503-01A	ac274a44-de25-4bc6-8699-472576892c62	Squamous Cell Neoplasms	ac274a44-de25-4bc6-8699-472576892c62	TCGA-56-8503	Bronchus and lung	4.986301369863014	Not Reported		91.0	white	female	not hispanic or latino	Alive	76.0	-28095.0	1936.0		Bronchus and lung	TCGA-LUSC	Squamous Cell Neoplasms	Lung Squamous Cell Carcinoma	TCGA	8e4a06a8-eb03-529f-b849-a1fd908c9962	56	International Genomics Consortium	Lung squamous cell carcinoma	IGC																No	Stage IIB	0.0	not reported	Lower lobe, lung	41.0	28095.0
TCGA-98-8022-01A	adc853b1-b8bf-488c-a1e2-e95603459b55	Squamous Cell Neoplasms	adc853b1-b8bf-488c-a1e2-e95603459b55	TCGA-98-8022	Bronchus and lung	6.410958904109589	Not Reported	47.0	117.0	white	male	not hispanic or latino	Dead	61.0	-22487.0	1950.0		Bronchus and lung	TCGA-LUSC	Squamous Cell Neoplasms	Lung Squamous Cell Carcinoma	TCGA	ca0d2a8e-48ca-5c0b-b639-feaf342b5b35	98	Washington University - Alabama	Lung squamous cell carcinoma	IGC	933.0															No	Stage IA	0.0	not reported	Upper lobe, lung	224.0	22487.0
TCGA-98-7454-01A	ae343aae-7273-4c46-826d-01377bed5a75	Squamous Cell Neoplasms	ae343aae-7273-4c46-826d-01377bed5a75	TCGA-98-7454	Bronchus and lung	3.287671232876712	Not Reported	40.0	60.0	white	male	not hispanic or latino	Alive	73.0	-26827.0	1938.0		Bronchus and lung	TCGA-LUSC	Squamous Cell Neoplasms	Lung Squamous Cell Carcinoma	TCGA	ca0d2a8e-48ca-5c0b-b639-feaf342b5b35	98	Washington University - Alabama	Lung squamous cell carcinoma	IGC																No	Stage IB	0.0	not reported	Upper lobe, lung	652.0	26827.0
TCGA-94-8491-01A	aeb67cc2-1573-4782-a6f8-baef7c2c5c47	Squamous Cell Neoplasms	aeb67cc2-1573-4782-a6f8-baef7c2c5c47	TCGA-94-8491	Bronchus and lung	3.0684931506849313	Not Reported	28.0	56.0	white	male	not reported	Alive	73.0	-26698.0	1939.0		Bronchus and lung	TCGA-LUSC	Squamous Cell Neoplasms	Lung Squamous Cell Carcinoma	TCGA	130414af-456f-54e9-aa81-0841f8632e83	94	Washington University - Emory	Lung squamous cell carcinoma	IGC																No	Stage IIA	0.0	not reported	Lower lobe, lung	810.0	26698.0
TCGA-85-8276-01A	aef2cf2f-2067-4d77-9bbe-0f6801826c31	Squamous Cell Neoplasms	aef2cf2f-2067-4d77-9bbe-0f6801826c31	TCGA-85-8276	Bronchus and lung	1.095890410958904	Not Reported		20.0	white	male	not hispanic or latino	Alive	62.0	-22707.0	1949.0		Bronchus and lung	TCGA-LUSC	Squamous Cell Neoplasms	Lung Squamous Cell Carcinoma	TCGA	a2221e89-1afd-56f8-a1ec-aed4bf38041d	85	Asterand	Lung squamous cell carcinoma	IGC																No	Stage IIA	0.0	not reported	Upper lobe, lung	1050.0	22707.0
TCGA-56-6545-01A	af02050f-ebc4-4171-b63b-3b3faa279f2b	Squamous Cell Neoplasms	af02050f-ebc4-4171-b63b-3b3faa279f2b	TCGA-56-6545	Bronchus and lung		Not Reported	44.0		white	female	not reported	Alive	77.0	-28400.0	1933.0		Bronchus and lung	TCGA-LUSC	Squamous Cell Neoplasms	Lung Squamous Cell Carcinoma	TCGA	8e4a06a8-eb03-529f-b849-a1fd908c9962	56	International Genomics Consortium	Lung squamous cell carcinoma	IGC																No	Stage IB	0.0	not reported	Upper lobe, lung	666.0	28400.0
TCGA-18-3414-11A	af1d9d69-0a45-4ad3-9873-57fbe4a4b895	Squamous Cell Neoplasms	af1d9d69-0a45-4ad3-9873-57fbe4a4b895	TCGA-18-3414	Bronchus and lung	1.36986301369863	Not Reported		25.0	asian	male	not hispanic or latino	Dead	73.0	-26938.0	1932.0	2006.0	Bronchus and lung	TCGA-LUSC	Squamous Cell Neoplasms	Lung Squamous Cell Carcinoma	TCGA	a3bac7ea-630d-57e3-9de7-cc94f627ef17	18	Princess Margaret Hospital (Canada)	Lung squamous cell carcinoma	IGC	716.0															No	Stage IV	0.0	not reported	Lower lobe, lung		26938.0
TCGA-18-3414-01A	af1d9d69-0a45-4ad3-9873-57fbe4a4b895	Squamous Cell Neoplasms	af1d9d69-0a45-4ad3-9873-57fbe4a4b895	TCGA-18-3414	Bronchus and lung	1.36986301369863	Not Reported		25.0	asian	male	not hispanic or latino	Dead	73.0	-26938.0	1932.0	2006.0	Bronchus and lung	TCGA-LUSC	Squamous Cell Neoplasms	Lung Squamous Cell Carcinoma	TCGA	a3bac7ea-630d-57e3-9de7-cc94f627ef17	18	Princess Margaret Hospital (Canada)	Lung squamous cell carcinoma	IGC	716.0															No	Stage IV	0.0	not reported	Lower lobe, lung		26938.0
TCGA-43-6771-01A	b0818bee-c32c-405c-ba09-956091fbe09b	Squamous Cell Neoplasms	b0818bee-c32c-405c-ba09-956091fbe09b	TCGA-43-6771	Bronchus and lung	2.191780821917808	Not Reported	40.0	40.0	white	male	not reported	Dead	85.0	-31052.0	1921.0	2006.0	Bronchus and lung	TCGA-LUSC	Squamous Cell Neoplasms	Lung Squamous Cell Carcinoma	TCGA	5578c76a-a8ab-50a7-bd34-6c6c89408a73	43	Christiana Healthcare	Lung squamous cell carcinoma	IGC	166.0															No	Stage IB	0.0	not reported	Upper lobe, lung		31052.0
TCGA-43-6771-11A	b0818bee-c32c-405c-ba09-956091fbe09b	Squamous Cell Neoplasms	b0818bee-c32c-405c-ba09-956091fbe09b	TCGA-43-6771	Bronchus and lung	2.191780821917808	Not Reported	40.0	40.0	white	male	not reported	Dead	85.0	-31052.0	1921.0	2006.0	Bronchus and lung	TCGA-LUSC	Squamous Cell Neoplasms	Lung Squamous Cell Carcinoma	TCGA	5578c76a-a8ab-50a7-bd34-6c6c89408a73	43	Christiana Healthcare	Lung squamous cell carcinoma	IGC	166.0															No	Stage IB	0.0	not reported	Upper lobe, lung		31052.0
TCGA-22-5483-01A	b162b3bf-8097-4466-b08f-6434f541038f	Squamous Cell Neoplasms	b162b3bf-8097-4466-b08f-6434f541038f	TCGA-22-5483	Bronchus and lung	2.73972602739726	Not Reported		50.0	white	male	not reported	Dead	74.0	-27109.0	1931.0	2006.0	Bronchus and lung	TCGA-LUSC	Squamous Cell Neoplasms	Lung Squamous Cell Carcinoma	TCGA	dbca60ac-8dfb-5b9e-abdc-dc6f3dd1a18c	22	Mayo Clinic - Rochester	Lung squamous cell carcinoma	IGC	573.0															No	Stage IIA	0.0	not reported	Upper lobe, lung	573.0	27109.0
TCGA-22-5483-11A	b162b3bf-8097-4466-b08f-6434f541038f	Squamous Cell Neoplasms	b162b3bf-8097-4466-b08f-6434f541038f	TCGA-22-5483	Bronchus and lung	2.73972602739726	Not Reported		50.0	white	male	not reported	Dead	74.0	-27109.0	1931.0	2006.0	Bronchus and lung	TCGA-LUSC	Squamous Cell Neoplasms	Lung Squamous Cell Carcinoma	TCGA	dbca60ac-8dfb-5b9e-abdc-dc6f3dd1a18c	22	Mayo Clinic - Rochester	Lung squamous cell carcinoma	IGC	573.0															No	Stage IIA	0.0	not reported	Upper lobe, lung	573.0	27109.0
TCGA-77-7335-01A	b206617b-90a7-4467-b2ba-2000b2c6992d	Squamous Cell Neoplasms	b206617b-90a7-4467-b2ba-2000b2c6992d	TCGA-77-7335	Bronchus and lung	2.8493150684931505	Not Reported	26.0	52.0	white	female	not reported	Dead	62.0	-22863.0	1934.0	2001.0	Bronchus and lung	TCGA-LUSC	Squamous Cell Neoplasms	Lung Squamous Cell Carcinoma	TCGA	9677780c-46d3-5efd-ab87-e563075cc9e0	77	Prince Charles Hospital	Lung squamous cell carcinoma	IGC	2133.0															No	Stage IIIB	0.0	not reported	Lung, NOS		22863.0
TCGA-77-7335-11A	b206617b-90a7-4467-b2ba-2000b2c6992d	Squamous Cell Neoplasms	b206617b-90a7-4467-b2ba-2000b2c6992d	TCGA-77-7335	Bronchus and lung	2.8493150684931505	Not Reported	26.0	52.0	white	female	not reported	Dead	62.0	-22863.0	1934.0	2001.0	Bronchus and lung	TCGA-LUSC	Squamous Cell Neoplasms	Lung Squamous Cell Carcinoma	TCGA	9677780c-46d3-5efd-ab87-e563075cc9e0	77	Prince Charles Hospital	Lung squamous cell carcinoma	IGC	2133.0															No	Stage IIIB	0.0	not reported	Lung, NOS		22863.0
TCGA-56-5897-01A	b3a6edcd-6592-44fb-9ec1-037138bfbdaf	Squamous Cell Neoplasms	b3a6edcd-6592-44fb-9ec1-037138bfbdaf	TCGA-56-5897	Bronchus and lung		Not Reported			white	male	not hispanic or latino	Alive	74.0	-27118.0	1936.0		Bronchus and lung	TCGA-LUSC	Squamous Cell Neoplasms	Lung Squamous Cell Carcinoma	TCGA	8e4a06a8-eb03-529f-b849-a1fd908c9962	56	International Genomics Consortium	Lung squamous cell carcinoma	IGC																No	Stage IA	0.0	not reported	Upper lobe, lung	378.0	27118.0
TCGA-85-8582-01A	b4dc4f02-ef59-4c23-bfea-815255bb6427	Squamous Cell Neoplasms	b4dc4f02-ef59-4c23-bfea-815255bb6427	TCGA-85-8582	Bronchus and lung	2.191780821917808	Not Reported		40.0	white	male	not hispanic or latino	Alive	49.0	-18168.0	1963.0		Bronchus and lung	TCGA-LUSC	Squamous Cell Neoplasms	Lung Squamous Cell Carcinoma	TCGA	a2221e89-1afd-56f8-a1ec-aed4bf38041d	85	Asterand	Lung squamous cell carcinoma	IGC																No	Stage IA	0.0	not reported	Upper lobe, lung	1160.0	18168.0
TCGA-21-1080-01A	b9a81947-0348-4fe6-a0ac-d674cd13aa99	Squamous Cell Neoplasms	b9a81947-0348-4fe6-a0ac-d674cd13aa99	TCGA-21-1080	Bronchus and lung	5.47945205479452	Not Reported		100.0	white	male	not hispanic or latino	Alive	66.0	-24253.0	1930.0		Bronchus and lung	TCGA-LUSC	Squamous Cell Neoplasms	Lung Squamous Cell Carcinoma	TCGA	ade92dec-e8af-5751-899e-eb49344a039b	21	Fox Chase Cancer Center	Lung squamous cell carcinoma	IGC																No	Stage IB	0.0	not reported	Lower lobe, lung	3724.0	24253.0
TCGA-77-8143-01A	ba42da22-44c2-488f-91f0-e274948b5cef	Squamous Cell Neoplasms	ba42da22-44c2-488f-91f0-e274948b5cef	TCGA-77-8143	Bronchus and lung	1.643835616438356	Not Reported		30.0	not reported	male	not reported	Dead	76.0	-27772.0	1928.0	2006.0	Bronchus and lung	TCGA-LUSC	Squamous Cell Neoplasms	Lung Squamous Cell Carcinoma	TCGA	9677780c-46d3-5efd-ab87-e563075cc9e0	77	Prince Charles Hospital	Lung squamous cell carcinoma	IGC	803.0															No	Stage IIIA	0.0	not reported	Upper lobe, lung		27772.0
TCGA-43-A56V-01A	bb2a7057-6df5-4eb9-ad0f-9ac47314889e	Squamous Cell Neoplasms	bb2a7057-6df5-4eb9-ad0f-9ac47314889e	TCGA-43-A56V	Bronchus and lung	2.6301369863013697	Not Reported	32.0	48.0	black or african american	male	not hispanic or latino	Alive	61.0	-22475.0	1951.0		Bronchus and lung	TCGA-LUSC	Squamous Cell Neoplasms	Lung Squamous Cell Carcinoma	TCGA	5578c76a-a8ab-50a7-bd34-6c6c89408a73	43	Christiana Healthcare	Lung squamous cell carcinoma	IGC																Yes	Stage IIIA	0.0	not reported	Middle lobe, lung	366.0	22475.0
TCGA-85-A512-01A	bcb6447f-3e4c-44fe-afc3-100d5dbe9ba2	Squamous Cell Neoplasms	bcb6447f-3e4c-44fe-afc3-100d5dbe9ba2	TCGA-85-A512	Bronchus and lung	1.36986301369863	Not Reported		25.0	white	male	not hispanic or latino	Alive	46.0	-16811.0	1966.0		Bronchus and lung	TCGA-LUSC	Squamous Cell Neoplasms	Lung Squamous Cell Carcinoma	TCGA	a2221e89-1afd-56f8-a1ec-aed4bf38041d	85	Asterand	Lung squamous cell carcinoma	IGC																No	Stage IIA	0.0	not reported	Upper lobe, lung	465.0	16811.0
TCGA-39-5034-01A	be5dcf02-8097-4a97-af32-6a9b02c079d3	Squamous Cell Neoplasms	be5dcf02-8097-4a97-af32-6a9b02c079d3	TCGA-39-5034	Bronchus and lung	4.602739726027397	Not Reported	57.0	84.0	white	female	not hispanic or latino	Dead	73.0	-26682.0	1934.0	2010.0	Bronchus and lung	TCGA-LUSC	Squamous Cell Neoplasms	Lung Squamous Cell Carcinoma	TCGA	59baeb21-8167-5588-aa76-0355aa2d25e5	39	MSKCC	Lung squamous cell carcinoma	IGC	1107.0															No	Stage IIB	0.0	not reported	Upper lobe, lung	1107.0	26682.0
TCGA-39-5034-11A	be5dcf02-8097-4a97-af32-6a9b02c079d3	Squamous Cell Neoplasms	be5dcf02-8097-4a97-af32-6a9b02c079d3	TCGA-39-5034	Bronchus and lung	4.602739726027397	Not Reported	57.0	84.0	white	female	not hispanic or latino	Dead	73.0	-26682.0	1934.0	2010.0	Bronchus and lung	TCGA-LUSC	Squamous Cell Neoplasms	Lung Squamous Cell Carcinoma	TCGA	59baeb21-8167-5588-aa76-0355aa2d25e5	39	MSKCC	Lung squamous cell carcinoma	IGC	1107.0															No	Stage IIB	0.0	not reported	Upper lobe, lung	1107.0	26682.0
TCGA-77-8133-01A	becc8bb8-bdbf-426c-b9b6-a23558eb13c1	Squamous Cell Neoplasms	becc8bb8-bdbf-426c-b9b6-a23558eb13c1	TCGA-77-8133	Bronchus and lung	1.2054794520547945	Not Reported		22.0	not reported	male	not reported	Dead	74.0	-27139.0	1927.0	2005.0	Bronchus and lung	TCGA-LUSC	Squamous Cell Neoplasms	Lung Squamous Cell Carcinoma	TCGA	9677780c-46d3-5efd-ab87-e563075cc9e0	77	Prince Charles Hospital	Lung squamous cell carcinoma	IGC	1640.0															No	Stage IIA	0.0	not reported	Lung, NOS		27139.0
TCGA-85-A510-01A	bf57d48c-ed43-4c3d-a689-8f60ef023372	Squamous Cell Neoplasms	bf57d48c-ed43-4c3d-a689-8f60ef023372	TCGA-85-A510	Bronchus and lung	2.4657534246575343	Not Reported		45.0	white	female	not hispanic or latino	Alive	74.0	-27067.0	1938.0		Bronchus and lung	TCGA-LUSC	Squamous Cell Neoplasms	Lung Squamous Cell Carcinoma	TCGA	a2221e89-1afd-56f8-a1ec-aed4bf38041d	85	Asterand	Lung squamous cell carcinoma	IGC																No	Stage IIB	0.0	not reported	Lower lobe, lung	482.0	27067.0
TCGA-56-A4BY-01A	c0bb1051-09b2-46f3-a22b-fe313b1a6a4e	Squamous Cell Neoplasms	c0bb1051-09b2-46f3-a22b-fe313b1a6a4e	TCGA-56-A4BY	Bronchus and lung	3.5616438356164384	Not Reported	43.0	65.0	white	male	not hispanic or latino	Dead	66.0	-24445.0	1946.0		Bronchus and lung	TCGA-LUSC	Squamous Cell Neoplasms	Lung Squamous Cell Carcinoma	TCGA	8e4a06a8-eb03-529f-b849-a1fd908c9962	56	International Genomics Consortium	Lung squamous cell carcinoma	IGC	543.0															No	Stage IB	0.0	not reported	Upper lobe, lung	31.0	24445.0
TCGA-60-2706-01A	c1cac0d3-8074-4636-a0b9-47eeede6503b	Squamous Cell Neoplasms	c1cac0d3-8074-4636-a0b9-47eeede6503b	TCGA-60-2706	Bronchus and lung	2.7945205479452055	Not Reported		51.0	white	male	not hispanic or latino	Alive	58.0	-21477.0	1945.0		Bronchus and lung	TCGA-LUSC	Squamous Cell Neoplasms	Lung Squamous Cell Carcinoma	TCGA	348d70e4-5094-5c2b-8056-1d075d4fe23d	60	Roswell Park	Lung squamous cell carcinoma	IGC																No	Stage IA	0.0	not reported	Lung, NOS	2820.0	21477.0
TCGA-77-6843-01A	c2598334-f866-4cc3-93ec-2d2e8b85d319	Squamous Cell Neoplasms	c2598334-f866-4cc3-93ec-2d2e8b85d319	TCGA-77-6843	Bronchus and lung	1.643835616438356	Not Reported		30.0	white	male	not reported	Dead	74.0	-27291.0	1928.0	2008.0	Bronchus and lung	TCGA-LUSC	Squamous Cell Neoplasms	Lung Squamous Cell Carcinoma	TCGA	9677780c-46d3-5efd-ab87-e563075cc9e0	77	Prince Charles Hospital	Lung squamous cell carcinoma	IGC	2224.0															No	Stage IIA	0.0	not reported	Upper lobe, lung		27291.0
TCGA-56-7731-11A	c32e04c5-2760-4a11-a7a9-ded1f4eb3a8c	Squamous Cell Neoplasms	c32e04c5-2760-4a11-a7a9-ded1f4eb3a8c	TCGA-56-7731	Bronchus and lung	5.47945205479452	Not Reported	50.0	100.0	white	female	not hispanic or latino	Dead	66.0	-24441.0	1945.0		Bronchus and lung	TCGA-LUSC	Squamous Cell Neoplasms	Lung Squamous Cell Carcinoma	TCGA	8e4a06a8-eb03-529f-b849-a1fd908c9962	56	International Genomics Consortium	Lung squamous cell carcinoma	IGC	3.0															No	Stage IB	0.0	not reported	Upper lobe, lung	0.0	24441.0
TCGA-56-7731-01A	c32e04c5-2760-4a11-a7a9-ded1f4eb3a8c	Squamous Cell Neoplasms	c32e04c5-2760-4a11-a7a9-ded1f4eb3a8c	TCGA-56-7731	Bronchus and lung	5.47945205479452	Not Reported	50.0	100.0	white	female	not hispanic or latino	Dead	66.0	-24441.0	1945.0		Bronchus and lung	TCGA-LUSC	Squamous Cell Neoplasms	Lung Squamous Cell Carcinoma	TCGA	8e4a06a8-eb03-529f-b849-a1fd908c9962	56	International Genomics Consortium	Lung squamous cell carcinoma	IGC	3.0															No	Stage IB	0.0	not reported	Upper lobe, lung	0.0	24441.0
TCGA-85-8071-01A	c652350b-9e6c-421d-8027-8b8819e4ac6c	Squamous Cell Neoplasms	c652350b-9e6c-421d-8027-8b8819e4ac6c	TCGA-85-8071	Bronchus and lung	1.643835616438356	Not Reported		30.0	white	male	not hispanic or latino	Alive	52.0	-19158.0	1959.0		Bronchus and lung	TCGA-LUSC	Squamous Cell Neoplasms	Lung Squamous Cell Carcinoma	TCGA	a2221e89-1afd-56f8-a1ec-aed4bf38041d	85	Asterand	Lung squamous cell carcinoma	IGC																No	Stage IIA	0.0	not reported	Upper lobe, lung	815.0	19158.0
TCGA-68-7756-01A	c6debfbb-de60-4d0d-aec2-d8d514c1f313	Squamous Cell Neoplasms	c6debfbb-de60-4d0d-aec2-d8d514c1f313	TCGA-68-7756	Bronchus and lung	1.095890410958904	Not Reported		20.0	white	male	not hispanic or latino	Alive	84.0	-30763.0	1927.0		Bronchus and lung	TCGA-LUSC	Squamous Cell Neoplasms	Lung Squamous Cell Carcinoma	TCGA	786de6e3-2652-5496-a818-ca3ce45d6af2	68	Washington University - Cleveland Clinic	Lung squamous cell carcinoma	IGC																No	Stage IIIA	0.0	not reported	Upper lobe, lung	202.0	30763.0
TCGA-77-8007-11A	c7b23a5a-c49a-4426-bd4e-b191f4227ac6	Squamous Cell Neoplasms	c7b23a5a-c49a-4426-bd4e-b191f4227ac6	TCGA-77-8007	Bronchus and lung	5.47945205479452	Not Reported		100.0	not reported	male	not reported	Dead	68.0	-25102.0	1933.0	2001.0	Bronchus and lung	TCGA-LUSC	Squamous Cell Neoplasms	Lung Squamous Cell Carcinoma	TCGA	9677780c-46d3-5efd-ab87-e563075cc9e0	77	Prince Charles Hospital	Lung squamous cell carcinoma	IGC	198.0															No	Stage IIB	0.0	not reported	Upper lobe, lung		25102.0
TCGA-77-8007-01A	c7b23a5a-c49a-4426-bd4e-b191f4227ac6	Squamous Cell Neoplasms	c7b23a5a-c49a-4426-bd4e-b191f4227ac6	TCGA-77-8007	Bronchus and lung	5.47945205479452	Not Reported		100.0	not reported	male	not reported	Dead	68.0	-25102.0	1933.0	2001.0	Bronchus and lung	TCGA-LUSC	Squamous Cell Neoplasms	Lung Squamous Cell Carcinoma	TCGA	9677780c-46d3-5efd-ab87-e563075cc9e0	77	Prince Charles Hospital	Lung squamous cell carcinoma	IGC	198.0															No	Stage IIB	0.0	not reported	Upper lobe, lung		25102.0
TCGA-18-3412-01A	c8802713-b814-4b55-993f-3ffebf8c3ab8	Squamous Cell Neoplasms	c8802713-b814-4b55-993f-3ffebf8c3ab8	TCGA-18-3412	Bronchus and lung	1.36986301369863	Not Reported		25.0	white	male	not hispanic or latino	Dead	52.0	-19025.0	1953.0	2005.0	Bronchus and lung	TCGA-LUSC	Squamous Cell Neoplasms	Lung Squamous Cell Carcinoma	TCGA	a3bac7ea-630d-57e3-9de7-cc94f627ef17	18	Princess Margaret Hospital (Canada)	Lung squamous cell carcinoma	IGC	345.0															No	Stage IB	0.0	not reported	Lower lobe, lung		19025.0
TCGA-18-3412-11A	c8802713-b814-4b55-993f-3ffebf8c3ab8	Squamous Cell Neoplasms	c8802713-b814-4b55-993f-3ffebf8c3ab8	TCGA-18-3412	Bronchus and lung	1.36986301369863	Not Reported		25.0	white	male	not hispanic or latino	Dead	52.0	-19025.0	1953.0	2005.0	Bronchus and lung	TCGA-LUSC	Squamous Cell Neoplasms	Lung Squamous Cell Carcinoma	TCGA	a3bac7ea-630d-57e3-9de7-cc94f627ef17	18	Princess Margaret Hospital (Canada)	Lung squamous cell carcinoma	IGC	345.0															No	Stage IB	0.0	not reported	Lower lobe, lung		19025.0
TCGA-85-8351-01A	c935a05d-0bd5-4fad-8e06-950afe022bca	Squamous Cell Neoplasms	c935a05d-0bd5-4fad-8e06-950afe022bca	TCGA-85-8351	Bronchus and lung	3.287671232876712	Not Reported		60.0	white	male	not hispanic or latino	Alive	72.0	-26437.0	1939.0		Bronchus and lung	TCGA-LUSC	Squamous Cell Neoplasms	Lung Squamous Cell Carcinoma	TCGA	a2221e89-1afd-56f8-a1ec-aed4bf38041d	85	Asterand	Lung squamous cell carcinoma	IGC																No	Stage IIA	0.0	not reported	Lower lobe, lung	510.0	26437.0
TCGA-85-7697-01A	caa36b5c-852b-4259-8db9-1091b1f02edd	Squamous Cell Neoplasms	caa36b5c-852b-4259-8db9-1091b1f02edd	TCGA-85-7697	Bronchus and lung	1.643835616438356	Not Reported		30.0	white	male	not hispanic or latino	Alive	49.0	-17921.0	1962.0		Bronchus and lung	TCGA-LUSC	Squamous Cell Neoplasms	Lung Squamous Cell Carcinoma	TCGA	a2221e89-1afd-56f8-a1ec-aed4bf38041d	85	Asterand	Lung squamous cell carcinoma	IGC																No	Stage IIB	0.0	not reported	Upper lobe, lung	1063.0	17921.0
TCGA-33-6738-01A	cb6065de-0fc2-40e6-9609-179dfc54943f	Squamous Cell Neoplasms	cb6065de-0fc2-40e6-9609-179dfc54943f	TCGA-33-6738	Bronchus and lung	2.73972602739726	Not Reported		50.0	white	male	not reported	Alive	80.0	-29368.0	1929.0		Bronchus and lung	TCGA-LUSC	Squamous Cell Neoplasms	Lung Squamous Cell Carcinoma	TCGA	7d6f4d7e-1842-5ef9-bba6-53fa85273a9d	33	Johns Hopkins	Lung squamous cell carcinoma	IGC																No	Stage IIIA	0.0	not reported	Upper lobe, lung	1927.0	29368.0
TCGA-77-7337-11A	cdab8ae1-d0e5-4a85-901e-2b05c63fa2b9	Squamous Cell Neoplasms	cdab8ae1-d0e5-4a85-901e-2b05c63fa2b9	TCGA-77-7337	Bronchus and lung	4.3561643835616435	Not Reported	54.0	79.5	white	male	not reported	Dead	65.0	-24065.0	1935.0	2008.0	Bronchus and lung	TCGA-LUSC	Squamous Cell Neoplasms	Lung Squamous Cell Carcinoma	TCGA	9677780c-46d3-5efd-ab87-e563075cc9e0	77	Prince Charles Hospital	Lung squamous cell carcinoma	IGC	3253.0															No	Stage IIB	0.0	not reported	Lung, NOS		24065.0
TCGA-77-7337-01A	cdab8ae1-d0e5-4a85-901e-2b05c63fa2b9	Squamous Cell Neoplasms	cdab8ae1-d0e5-4a85-901e-2b05c63fa2b9	TCGA-77-7337	Bronchus and lung	4.3561643835616435	Not Reported	54.0	79.5	white	male	not reported	Dead	65.0	-24065.0	1935.0	2008.0	Bronchus and lung	TCGA-LUSC	Squamous Cell Neoplasms	Lung Squamous Cell Carcinoma	TCGA	9677780c-46d3-5efd-ab87-e563075cc9e0	77	Prince Charles Hospital	Lung squamous cell carcinoma	IGC	3253.0															No	Stage IIB	0.0	not reported	Lung, NOS		24065.0
TCGA-66-2785-01A	ce94e544-8887-479f-83cd-27b1c740e4c2	Squamous Cell Neoplasms	ce94e544-8887-479f-83cd-27b1c740e4c2	TCGA-66-2785	Bronchus and lung	3.835616438356164	Not Reported		70.0	not reported	male	not reported	Alive	65.0	-23772.0	1943.0		Bronchus and lung	TCGA-LUSC	Squamous Cell Neoplasms	Lung Squamous Cell Carcinoma	TCGA	b690fe6e-02db-59f1-a336-274614bb4740	66	Indivumed	Lung squamous cell carcinoma	IGC																No	Stage IB	0.0	not reported	Upper lobe, lung	60.0	23772.0
TCGA-21-5787-01A	d11c4976-ba19-4616-be79-d1e321c26d07	Squamous Cell Neoplasms	d11c4976-ba19-4616-be79-d1e321c26d07	TCGA-21-5787	Bronchus and lung	5.47945205479452	Not Reported	53.0	100.0	black or african american	male	not hispanic or latino	Dead	65.0	-24071.0	1944.0	2009.0	Bronchus and lung	TCGA-LUSC	Squamous Cell Neoplasms	Lung Squamous Cell Carcinoma	TCGA	ade92dec-e8af-5751-899e-eb49344a039b	21	Fox Chase Cancer Center	Lung squamous cell carcinoma	IGC	329.0															No	Stage IIIA	0.0	not reported	Upper lobe, lung	329.0	24071.0
TCGA-85-A5B5-01A	d1cea7b9-9ba9-4461-ba9e-9b45b6f5af66	Squamous Cell Neoplasms	d1cea7b9-9ba9-4461-ba9e-9b45b6f5af66	TCGA-85-A5B5	Bronchus and lung	0.821917808219178	Not Reported	29.0	15.0	white	male	not hispanic or latino	Alive	58.0	-21450.0	1954.0		Bronchus and lung	TCGA-LUSC	Squamous Cell Neoplasms	Lung Squamous Cell Carcinoma	TCGA	a2221e89-1afd-56f8-a1ec-aed4bf38041d	85	Asterand	Lung squamous cell carcinoma	IGC																No	Stage IA	0.0	not reported	Upper lobe, lung	111.0	21450.0
TCGA-66-2781-01A	d49b0369-905c-4608-96a9-cc854980fc4c	Squamous Cell Neoplasms	d49b0369-905c-4608-96a9-cc854980fc4c	TCGA-66-2781	Bronchus and lung	4.383561643835616	Not Reported	53.0	80.0	not reported	male	not reported	Alive	67.0	-24471.0	1940.0		Bronchus and lung	TCGA-LUSC	Squamous Cell Neoplasms	Lung Squamous Cell Carcinoma	TCGA	b690fe6e-02db-59f1-a336-274614bb4740	66	Indivumed	Lung squamous cell carcinoma	IGC																No	Stage IB	0.0	not reported	Upper lobe, lung	121.0	24471.0
TCGA-66-2753-01A	d539844b-d65d-41e6-a8f0-fa884df118bc	Squamous Cell Neoplasms	d539844b-d65d-41e6-a8f0-fa884df118bc	TCGA-66-2753	Bronchus and lung	8.876712328767123	Not Reported	54.0	162.0	not reported	male	not reported	Alive	69.0	-25506.0	1938.0		Bronchus and lung	TCGA-LUSC	Squamous Cell Neoplasms	Lung Squamous Cell Carcinoma	TCGA	b690fe6e-02db-59f1-a336-274614bb4740	66	Indivumed	Lung squamous cell carcinoma	IGC																No	Stage IB	0.0	not reported	Lower lobe, lung	31.0	25506.0
TCGA-66-2753-11A	d539844b-d65d-41e6-a8f0-fa884df118bc	Squamous Cell Neoplasms	d539844b-d65d-41e6-a8f0-fa884df118bc	TCGA-66-2753	Bronchus and lung	8.876712328767123	Not Reported	54.0	162.0	not reported	male	not reported	Alive	69.0	-25506.0	1938.0		Bronchus and lung	TCGA-LUSC	Squamous Cell Neoplasms	Lung Squamous Cell Carcinoma	TCGA	b690fe6e-02db-59f1-a336-274614bb4740	66	Indivumed	Lung squamous cell carcinoma	IGC																No	Stage IB	0.0	not reported	Lower lobe, lung	31.0	25506.0
TCGA-96-8169-01A	d598c429-6027-44a1-88a9-e0c396490942	Squamous Cell Neoplasms	d598c429-6027-44a1-88a9-e0c396490942	TCGA-96-8169	Bronchus and lung	1.917808219178082	Not Reported	35.0	35.0	white	female	not hispanic or latino	Alive	67.0	-24674.0	1944.0		Bronchus and lung	TCGA-LUSC	Squamous Cell Neoplasms	Lung Squamous Cell Carcinoma	TCGA	419bc7b9-8986-5980-a77f-dcd89ec95277	96	Washington University - NYU	Lung squamous cell carcinoma	IGC																No	Stage IA	0.0	not reported	Lower lobe, lung	557.0	24674.0
TCGA-NC-A5HE-01A	d5c24c76-2e98-41df-b17d-b53c0b5e7787	Squamous Cell Neoplasms	d5c24c76-2e98-41df-b17d-b53c0b5e7787	TCGA-NC-A5HE	Bronchus and lung	1.643835616438356	Not Reported	20.0	30.0	white	male	not reported	Alive	60.0	-22179.0	1948.0		Bronchus and lung	TCGA-LUSC	Squamous Cell Neoplasms	Lung Squamous Cell Carcinoma	TCGA	c5978d62-22d8-5027-adfa-0b50c7c5b6a3	NC	Washington University - CHUV	Lung squamous cell carcinoma	NCH																No	Stage IIB	0.0	not reported	Upper lobe, lung	2336.0	22179.0
TCGA-66-2783-01A	d5e14ef5-1b78-4498-a2e2-77070c83eb7f	Squamous Cell Neoplasms	d5e14ef5-1b78-4498-a2e2-77070c83eb7f	TCGA-66-2783	Bronchus and lung	3.5616438356164384	Not Reported	43.0	65.0	not reported	male	not reported	Alive	67.0	-24686.0	1941.0		Bronchus and lung	TCGA-LUSC	Squamous Cell Neoplasms	Lung Squamous Cell Carcinoma	TCGA	b690fe6e-02db-59f1-a336-274614bb4740	66	Indivumed	Lung squamous cell carcinoma	IGC																No	Stage IIIB	0.0	not reported	Lower lobe, lung	759.0	24686.0
TCGA-L3-A4E7-01A	d856855f-3069-4169-a192-9113d8542cfb	Squamous Cell Neoplasms	d856855f-3069-4169-a192-9113d8542cfb	TCGA-L3-A4E7	Bronchus and lung	1.36986301369863	Not Reported		25.0	white	male	not hispanic or latino	Alive	71.0	-26232.0	1941.0		Bronchus and lung	TCGA-LUSC	Squamous Cell Neoplasms	Lung Squamous Cell Carcinoma	TCGA	954bb46d-b86d-5ea3-8a0d-a4cf730345b7	L3	Gundersen Lutheran Health System	Lung squamous cell carcinoma	IGC																No	Stage IB	0.0	not reported	Lower lobe, lung	392.0	26232.0
TCGA-98-A53A-01A	d92cda30-29e0-452a-9de1-1c00758bbb8e	Squamous Cell Neoplasms	d92cda30-29e0-452a-9de1-1c00758bbb8e	TCGA-98-A53A	Bronchus and lung	4.383561643835616	Not Reported		80.0	black or african american	male	not hispanic or latino	Dead	70.0	-25662.0	1942.0		Bronchus and lung	TCGA-LUSC	Squamous Cell Neoplasms	Lung Squamous Cell Carcinoma	TCGA	ca0d2a8e-48ca-5c0b-b639-feaf342b5b35	98	Washington University - Alabama	Lung squamous cell carcinoma	IGC	552.0															No	Stage IB	0.0	not reported	Middle lobe, lung	274.0	25662.0
TCGA-39-5028-01A	d9b6a10e-ab02-47d9-a6c2-bb0c80238d29	Squamous Cell Neoplasms	d9b6a10e-ab02-47d9-a6c2-bb0c80238d29	TCGA-39-5028	Bronchus and lung	1.643835616438356	Not Reported	35.0	30.0	white	male	not hispanic or latino	Dead	75.0	-27707.0	1931.0	2006.0	Bronchus and lung	TCGA-LUSC	Squamous Cell Neoplasms	Lung Squamous Cell Carcinoma	TCGA	59baeb21-8167-5588-aa76-0355aa2d25e5	39	MSKCC	Lung squamous cell carcinoma	IGC	52.0															No	Stage IIIA	0.0	not reported	Upper lobe, lung	52.0	27707.0
TCGA-39-5028-11A	d9b6a10e-ab02-47d9-a6c2-bb0c80238d29	Squamous Cell Neoplasms	d9b6a10e-ab02-47d9-a6c2-bb0c80238d29	TCGA-39-5028	Bronchus and lung	1.643835616438356	Not Reported	35.0	30.0	white	male	not hispanic or latino	Dead	75.0	-27707.0	1931.0	2006.0	Bronchus and lung	TCGA-LUSC	Squamous Cell Neoplasms	Lung Squamous Cell Carcinoma	TCGA	59baeb21-8167-5588-aa76-0355aa2d25e5	39	MSKCC	Lung squamous cell carcinoma	IGC	52.0															No	Stage IIIA	0.0	not reported	Upper lobe, lung	52.0	27707.0
TCGA-34-2600-01A	da61857a-b00e-4a19-ab02-8fbb2ee56bea	Squamous Cell Neoplasms	da61857a-b00e-4a19-ab02-8fbb2ee56bea	TCGA-34-2600	Bronchus and lung	2.73972602739726	Not Reported		50.0	white	female	not hispanic or latino	Dead	76.0	-28072.0	1924.0	2005.0	Bronchus and lung	TCGA-LUSC	Squamous Cell Neoplasms	Lung Squamous Cell Carcinoma	TCGA	3006d675-7cc6-51ff-ac8c-d9c3c3808f96	34	University of Pittsburgh	Lung squamous cell carcinoma	IGC	1874.0															No	Stage IA	0.0	not reported	Lower lobe, lung	1874.0	28072.0
TCGA-66-2795-11A	da93a143-5799-4856-a5f4-3ff3b9284311	Squamous Cell Neoplasms	da93a143-5799-4856-a5f4-3ff3b9284311	TCGA-66-2795	Bronchus and lung	4.712328767123288	Not Reported	43.0	86.0	not reported	male	not reported	Alive	68.0	-24897.0	1940.0		Bronchus and lung	TCGA-LUSC	Squamous Cell Neoplasms	Lung Squamous Cell Carcinoma	TCGA	b690fe6e-02db-59f1-a336-274614bb4740	66	Indivumed	Lung squamous cell carcinoma	IGC																No	Stage IIIB	0.0	not reported	Upper lobe, lung	122.0	24897.0
TCGA-66-2795-01A	da93a143-5799-4856-a5f4-3ff3b9284311	Squamous Cell Neoplasms	da93a143-5799-4856-a5f4-3ff3b9284311	TCGA-66-2795	Bronchus and lung	4.712328767123288	Not Reported	43.0	86.0	not reported	male	not reported	Alive	68.0	-24897.0	1940.0		Bronchus and lung	TCGA-LUSC	Squamous Cell Neoplasms	Lung Squamous Cell Carcinoma	TCGA	b690fe6e-02db-59f1-a336-274614bb4740	66	Indivumed	Lung squamous cell carcinoma	IGC																No	Stage IIIB	0.0	not reported	Upper lobe, lung	122.0	24897.0
TCGA-92-8064-01A	dc6ceece-efaa-4b9d-9e12-d35863d7a902	Squamous Cell Neoplasms	dc6ceece-efaa-4b9d-9e12-d35863d7a902	TCGA-92-8064	Bronchus and lung	1.643835616438356	Not Reported	30.0	30.0	white	male	not hispanic or latino	Alive	58.0	-21417.0	1953.0		Bronchus and lung	TCGA-LUSC	Squamous Cell Neoplasms	Lung Squamous Cell Carcinoma	TCGA	c134e3a1-af3b-524e-bb14-eff6616f63bd	92	Washington University - St. Louis	Lung squamous cell carcinoma	IGC																No		0.0	not reported	Upper lobe, lung	160.0	21417.0
TCGA-92-8064-01E	dc6ceece-efaa-4b9d-9e12-d35863d7a902	Squamous Cell Neoplasms	dc6ceece-efaa-4b9d-9e12-d35863d7a902	TCGA-92-8064	Bronchus and lung	1.643835616438356	Not Reported	30.0	30.0	white	male	not hispanic or latino	Alive	58.0	-21417.0	1953.0		Bronchus and lung	TCGA-LUSC	Squamous Cell Neoplasms	Lung Squamous Cell Carcinoma	TCGA	c134e3a1-af3b-524e-bb14-eff6616f63bd	92	Washington University - St. Louis	Lung squamous cell carcinoma	IGC																No		0.0	not reported	Upper lobe, lung	160.0	21417.0
TCGA-92-8064-01F	dc6ceece-efaa-4b9d-9e12-d35863d7a902	Squamous Cell Neoplasms	dc6ceece-efaa-4b9d-9e12-d35863d7a902	TCGA-92-8064	Bronchus and lung	1.643835616438356	Not Reported	30.0	30.0	white	male	not hispanic or latino	Alive	58.0	-21417.0	1953.0		Bronchus and lung	TCGA-LUSC	Squamous Cell Neoplasms	Lung Squamous Cell Carcinoma	TCGA	c134e3a1-af3b-524e-bb14-eff6616f63bd	92	Washington University - St. Louis	Lung squamous cell carcinoma	IGC																No		0.0	not reported	Upper lobe, lung	160.0	21417.0
TCGA-66-2758-01A	dca4c540-897f-435b-9ee2-8f5b2e8734c6	Squamous Cell Neoplasms	dca4c540-897f-435b-9ee2-8f5b2e8734c6	TCGA-66-2758	Bronchus and lung	3.0684931506849313	Not Reported	56.0	56.0	not reported	male	not reported	Alive	71.0	-26209.0	1936.0		Bronchus and lung	TCGA-LUSC	Squamous Cell Neoplasms	Lung Squamous Cell Carcinoma	TCGA	b690fe6e-02db-59f1-a336-274614bb4740	66	Indivumed	Lung squamous cell carcinoma	IGC																No	Stage IB	0.0	not reported	Upper lobe, lung	639.0	26209.0
TCGA-63-5128-01A	dce87821-a5cd-4415-ab0c-ac5ed2459929	Squamous Cell Neoplasms	dce87821-a5cd-4415-ab0c-ac5ed2459929	TCGA-63-5128	Bronchus and lung		Not Reported			not reported	male	not reported	Dead					Bronchus and lung	TCGA-LUSC	Squamous Cell Neoplasms	Lung Squamous Cell Carcinoma	TCGA	e4946ca2-fbdf-59f0-b982-f45bda575bd9	63	Ontario Institute for Cancer Research	Lung squamous cell carcinoma	IGC																No	Stage IB		not reported	Upper lobe, lung
TCGA-XC-AA0X-01A	ddac166a-425a-4fce-8df8-f945a2eaa198	Squamous Cell Neoplasms	ddac166a-425a-4fce-8df8-f945a2eaa198	TCGA-XC-AA0X	Bronchus and lung	1.643835616438356	Not Reported	60.0	30.0	black or african american	female	not hispanic or latino	Dead	77.0	-28211.0	1936.0	2013.0	Bronchus and lung	TCGA-LUSC	Squamous Cell Neoplasms	Lung Squamous Cell Carcinoma	TCGA	f4f13675-1e88-5b2e-b2ae-95920346e1df	XC	Albert Einstein Medical Center	Lung squamous cell carcinoma	NCH	6.0															No	Stage IA	0.0	not reported	Lower lobe, lung		28211.0
TCGA-63-A5ML-01A	ddf19eb8-c3fe-441e-b6cf-c4943b6789d9	Squamous Cell Neoplasms	ddf19eb8-c3fe-441e-b6cf-c4943b6789d9	TCGA-63-A5ML	Bronchus and lung	3.287671232876712	Not Reported		60.0	not reported	male	not reported	Alive	68.0	-24947.0			Bronchus and lung	TCGA-LUSC	Squamous Cell Neoplasms	Lung Squamous Cell Carcinoma	TCGA	e4946ca2-fbdf-59f0-b982-f45bda575bd9	63	Ontario Institute for Cancer Research	Lung squamous cell carcinoma	IGC																No	Stage IB		not reported	Lower lobe, lung	1386.0	24947.0
TCGA-77-7138-11A	dea2269f-7e15-4ea1-88a4-2314a819c731	Squamous Cell Neoplasms	dea2269f-7e15-4ea1-88a4-2314a819c731	TCGA-77-7138	Bronchus and lung	1.095890410958904	Not Reported	20.0	20.0	not reported	male	not reported	Dead	67.0	-24594.0	1932.0	1999.0	Bronchus and lung	TCGA-LUSC	Squamous Cell Neoplasms	Lung Squamous Cell Carcinoma	TCGA	9677780c-46d3-5efd-ab87-e563075cc9e0	77	Prince Charles Hospital	Lung squamous cell carcinoma	IGC	340.0															No	Stage IB	0.0	not reported	Lower lobe, lung		24594.0
TCGA-77-7138-01A	dea2269f-7e15-4ea1-88a4-2314a819c731	Squamous Cell Neoplasms	dea2269f-7e15-4ea1-88a4-2314a819c731	TCGA-77-7138	Bronchus and lung	1.095890410958904	Not Reported	20.0	20.0	not reported	male	not reported	Dead	67.0	-24594.0	1932.0	1999.0	Bronchus and lung	TCGA-LUSC	Squamous Cell Neoplasms	Lung Squamous Cell Carcinoma	TCGA	9677780c-46d3-5efd-ab87-e563075cc9e0	77	Prince Charles Hospital	Lung squamous cell carcinoma	IGC	340.0															No	Stage IB	0.0	not reported	Lower lobe, lung		24594.0
TCGA-58-A46J-01A	dff43217-7857-42ca-b87b-058c774a6aa7	Squamous Cell Neoplasms	dff43217-7857-42ca-b87b-058c774a6aa7	TCGA-58-A46J	Bronchus and lung		Not Reported			white	male	not hispanic or latino	Alive	64.0	-23653.0	1942.0		Bronchus and lung	TCGA-LUSC	Squamous Cell Neoplasms	Lung Squamous Cell Carcinoma	TCGA	06bb6bab-c19e-5af3-ab6a-b5bc6ff5d6ec	58	Thoraxklinik at University Hospital Heidelberg	Lung squamous cell carcinoma	IGC																No	Stage IIB	0.0	not reported	Lower lobe, lung	2589.0	23653.0
TCGA-66-2787-11A	e1a2cccc-f0ce-4d23-bd58-e098009ebdac	Squamous Cell Neoplasms	e1a2cccc-f0ce-4d23-bd58-e098009ebdac	TCGA-66-2787	Bronchus and lung	2.191780821917808	Not Reported	40.0	40.0	not reported	male	not reported	Alive	57.0	-21124.0	1947.0		Bronchus and lung	TCGA-LUSC	Squamous Cell Neoplasms	Lung Squamous Cell Carcinoma	TCGA	b690fe6e-02db-59f1-a336-274614bb4740	66	Indivumed	Lung squamous cell carcinoma	IGC																No	Stage IA	0.0	not reported	Upper lobe, lung	1217.0	21124.0
TCGA-66-2787-01A	e1a2cccc-f0ce-4d23-bd58-e098009ebdac	Squamous Cell Neoplasms	e1a2cccc-f0ce-4d23-bd58-e098009ebdac	TCGA-66-2787	Bronchus and lung	2.191780821917808	Not Reported	40.0	40.0	not reported	male	not reported	Alive	57.0	-21124.0	1947.0		Bronchus and lung	TCGA-LUSC	Squamous Cell Neoplasms	Lung Squamous Cell Carcinoma	TCGA	b690fe6e-02db-59f1-a336-274614bb4740	66	Indivumed	Lung squamous cell carcinoma	IGC																No	Stage IA	0.0	not reported	Upper lobe, lung	1217.0	21124.0
TCGA-21-5782-01A	e21964b8-47c7-4a5f-bfa7-7206222883d2	Squamous Cell Neoplasms	e21964b8-47c7-4a5f-bfa7-7206222883d2	TCGA-21-5782	Bronchus and lung	2.6301369863013697	Not Reported	51.0	48.0	white	female	not hispanic or latino	Dead	68.0	-24969.0	1936.0	2006.0	Bronchus and lung	TCGA-LUSC	Squamous Cell Neoplasms	Lung Squamous Cell Carcinoma	TCGA	ade92dec-e8af-5751-899e-eb49344a039b	21	Fox Chase Cancer Center	Lung squamous cell carcinoma	IGC	962.0															No	Stage IB	0.0	not reported	Lower lobe, lung	962.0	24969.0
TCGA-18-3417-01A	e28cbc9a-aa60-4bfb-8d89-8c33ee97f560	Squamous Cell Neoplasms	e28cbc9a-aa60-4bfb-8d89-8c33ee97f560	TCGA-18-3417	Bronchus and lung	1.36986301369863	Not Reported	26.0	25.0	not reported	male	not reported	Dead	65.0	-24019.0	1941.0		Bronchus and lung	TCGA-LUSC	Squamous Cell Neoplasms	Lung Squamous Cell Carcinoma	TCGA	a3bac7ea-630d-57e3-9de7-cc94f627ef17	18	Princess Margaret Hospital (Canada)	Lung squamous cell carcinoma	IGC	1097.0															No	Stage IV	0.0	not reported	Lung, NOS	758.0	24019.0
TCGA-18-3417-11A	e28cbc9a-aa60-4bfb-8d89-8c33ee97f560	Squamous Cell Neoplasms	e28cbc9a-aa60-4bfb-8d89-8c33ee97f560	TCGA-18-3417	Bronchus and lung	1.36986301369863	Not Reported	26.0	25.0	not reported	male	not reported	Dead	65.0	-24019.0	1941.0		Bronchus and lung	TCGA-LUSC	Squamous Cell Neoplasms	Lung Squamous Cell Carcinoma	TCGA	a3bac7ea-630d-57e3-9de7-cc94f627ef17	18	Princess Margaret Hospital (Canada)	Lung squamous cell carcinoma	IGC	1097.0															No	Stage IV	0.0	not reported	Lung, NOS	758.0	24019.0
TCGA-NC-A5HN-01A	e2e9a34a-8838-4e08-bb80-83f357704328	Squamous Cell Neoplasms	e2e9a34a-8838-4e08-bb80-83f357704328	TCGA-NC-A5HN	Bronchus and lung	5.47945205479452	Not Reported	48.0	100.0	white	male	not reported	Alive	77.0	-28151.0	1933.0		Bronchus and lung	TCGA-LUSC	Squamous Cell Neoplasms	Lung Squamous Cell Carcinoma	TCGA	c5978d62-22d8-5027-adfa-0b50c7c5b6a3	NC	Washington University - CHUV	Lung squamous cell carcinoma	NCH																No	Stage IIA	0.0	not reported	Lower lobe, lung	1499.0	28151.0
TCGA-66-2788-01A	e487c72f-2cb4-4a88-bd69-cd006d5b4c1a	Squamous Cell Neoplasms	e487c72f-2cb4-4a88-bd69-cd006d5b4c1a	TCGA-66-2788	Bronchus and lung	4.383561643835616	Not Reported	40.0	80.0	not reported	male	not reported	Alive	56.0	-20637.0	1952.0		Bronchus and lung	TCGA-LUSC	Squamous Cell Neoplasms	Lung Squamous Cell Carcinoma	TCGA	b690fe6e-02db-59f1-a336-274614bb4740	66	Indivumed	Lung squamous cell carcinoma	IGC																No	Stage IB	0.0	not reported	Lower lobe, lung	699.0	20637.0
TCGA-66-2788-11A	e487c72f-2cb4-4a88-bd69-cd006d5b4c1a	Squamous Cell Neoplasms	e487c72f-2cb4-4a88-bd69-cd006d5b4c1a	TCGA-66-2788	Bronchus and lung	4.383561643835616	Not Reported	40.0	80.0	not reported	male	not reported	Alive	56.0	-20637.0	1952.0		Bronchus and lung	TCGA-LUSC	Squamous Cell Neoplasms	Lung Squamous Cell Carcinoma	TCGA	b690fe6e-02db-59f1-a336-274614bb4740	66	Indivumed	Lung squamous cell carcinoma	IGC																No	Stage IB	0.0	not reported	Lower lobe, lung	699.0	20637.0
TCGA-60-2713-01A	e58e8850-154f-4695-bee0-005c76410327	Squamous Cell Neoplasms	e58e8850-154f-4695-bee0-005c76410327	TCGA-60-2713	Bronchus and lung	6.027397260273973	Not Reported		110.0	white	male	not hispanic or latino	Alive	64.0	-23630.0	1942.0		Bronchus and lung	TCGA-LUSC	Squamous Cell Neoplasms	Lung Squamous Cell Carcinoma	TCGA	348d70e4-5094-5c2b-8056-1d075d4fe23d	60	Roswell Park	Lung squamous cell carcinoma	IGC																No	Stage IB	0.0	not reported	Lower lobe, lung	1731.0	23630.0
TCGA-22-4599-01A	e5e4ead7-f2d8-4d72-aedc-393ee002a081	Squamous Cell Neoplasms	e5e4ead7-f2d8-4d72-aedc-393ee002a081	TCGA-22-4599	Bronchus and lung	1.36986301369863	Not Reported		25.0	white	female	not reported	Dead	73.0	-26925.0	1929.0	2005.0	Bronchus and lung	TCGA-LUSC	Squamous Cell Neoplasms	Lung Squamous Cell Carcinoma	TCGA	dbca60ac-8dfb-5b9e-abdc-dc6f3dd1a18c	22	Mayo Clinic - Rochester	Lung squamous cell carcinoma	IGC	1161.0															No	Stage IB	0.0	not reported	Overlapping lesion of lung	1161.0	26925.0
TCGA-22-4599-11A	e5e4ead7-f2d8-4d72-aedc-393ee002a081	Squamous Cell Neoplasms	e5e4ead7-f2d8-4d72-aedc-393ee002a081	TCGA-22-4599	Bronchus and lung	1.36986301369863	Not Reported		25.0	white	female	not reported	Dead	73.0	-26925.0	1929.0	2005.0	Bronchus and lung	TCGA-LUSC	Squamous Cell Neoplasms	Lung Squamous Cell Carcinoma	TCGA	dbca60ac-8dfb-5b9e-abdc-dc6f3dd1a18c	22	Mayo Clinic - Rochester	Lung squamous cell carcinoma	IGC	1161.0															No	Stage IB	0.0	not reported	Overlapping lesion of lung	1161.0	26925.0
TCGA-56-8622-01A	e731fed6-be23-4b19-8550-6e500613c468	Squamous Cell Neoplasms	e731fed6-be23-4b19-8550-6e500613c468	TCGA-56-8622	Bronchus and lung	2.191780821917808	Not Reported	20.0	40.0	white	male	not hispanic or latino	Alive	68.0	-24861.0	1944.0		Bronchus and lung	TCGA-LUSC	Squamous Cell Neoplasms	Lung Squamous Cell Carcinoma	TCGA	8e4a06a8-eb03-529f-b849-a1fd908c9962	56	International Genomics Consortium	Lung squamous cell carcinoma	IGC																No	Stage IB	0.0	not reported	Lower lobe, lung	55.0	24861.0
TCGA-46-6026-01A	e8bc2eea-dc6e-420b-abe8-e36989e75df8	Squamous Cell Neoplasms	e8bc2eea-dc6e-420b-abe8-e36989e75df8	TCGA-46-6026	Bronchus and lung		Not Reported			white	male	not hispanic or latino	Alive	81.0	-29890.0	1929.0		Bronchus and lung	TCGA-LUSC	Squamous Cell Neoplasms	Lung Squamous Cell Carcinoma	TCGA	b0795fb2-c622-5926-84a0-7c9912c155d7	46	St. Joseph's Medical Center (MD)	Lung squamous cell carcinoma	IGC																No	Stage IIB	0.0	not reported	Lower lobe, lung	423.0	29890.0
TCGA-46-3765-01A	ec10dc91-2743-4e0c-af77-2f0105bf6a9e	Squamous Cell Neoplasms	ec10dc91-2743-4e0c-af77-2f0105bf6a9e	TCGA-46-3765	Bronchus and lung		Not Reported			white	female	not hispanic or latino	Alive	59.0	-21762.0	1950.0		Bronchus and lung	TCGA-LUSC	Squamous Cell Neoplasms	Lung Squamous Cell Carcinoma	TCGA	b0795fb2-c622-5926-84a0-7c9912c155d7	46	St. Joseph's Medical Center (MD)	Lung squamous cell carcinoma	IGC																No	Stage IA	0.0	not reported	Upper lobe, lung	405.0	21762.0
TCGA-46-3766-01A	ec260f86-7186-4bf2-9de9-320b4ca155a4	Squamous Cell Neoplasms	ec260f86-7186-4bf2-9de9-320b4ca155a4	TCGA-46-3766	Bronchus and lung		Not Reported			white	female	not hispanic or latino	Alive	62.0	-22707.0	1947.0		Bronchus and lung	TCGA-LUSC	Squamous Cell Neoplasms	Lung Squamous Cell Carcinoma	TCGA	b0795fb2-c622-5926-84a0-7c9912c155d7	46	St. Joseph's Medical Center (MD)	Lung squamous cell carcinoma	IGC																No	Stage IA	0.0	not reported	Lower lobe, lung	370.0	22707.0
TCGA-39-5040-11A	eca4bfa2-5ba5-4708-959a-d901c1b61edd	Squamous Cell Neoplasms	eca4bfa2-5ba5-4708-959a-d901c1b61edd	TCGA-39-5040	Bronchus and lung	3.287671232876712	Not Reported	41.0	60.0	white	male	not hispanic or latino	Dead	59.0	-21790.0	1949.0	2009.0	Bronchus and lung	TCGA-LUSC	Squamous Cell Neoplasms	Lung Squamous Cell Carcinoma	TCGA	59baeb21-8167-5588-aa76-0355aa2d25e5	39	MSKCC	Lung squamous cell carcinoma	IGC	519.0															No	Stage IIIA	0.0	not reported	Upper lobe, lung		21790.0
TCGA-39-5040-01A	eca4bfa2-5ba5-4708-959a-d901c1b61edd	Squamous Cell Neoplasms	eca4bfa2-5ba5-4708-959a-d901c1b61edd	TCGA-39-5040	Bronchus and lung	3.287671232876712	Not Reported	41.0	60.0	white	male	not hispanic or latino	Dead	59.0	-21790.0	1949.0	2009.0	Bronchus and lung	TCGA-LUSC	Squamous Cell Neoplasms	Lung Squamous Cell Carcinoma	TCGA	59baeb21-8167-5588-aa76-0355aa2d25e5	39	MSKCC	Lung squamous cell carcinoma	IGC	519.0															No	Stage IIIA	0.0	not reported	Upper lobe, lung		21790.0
TCGA-85-7950-01A	ee54896d-0895-47fe-b432-ef922deba5d8	Squamous Cell Neoplasms	ee54896d-0895-47fe-b432-ef922deba5d8	TCGA-85-7950	Bronchus and lung	1.4794520547945205	Not Reported		27.0	white	male	not hispanic or latino	Alive	46.0	-16975.0	1965.0		Bronchus and lung	TCGA-LUSC	Squamous Cell Neoplasms	Lung Squamous Cell Carcinoma	TCGA	a2221e89-1afd-56f8-a1ec-aed4bf38041d	85	Asterand	Lung squamous cell carcinoma	IGC																No	Stage IB	0.0	not reported	Upper lobe, lung	576.0	16975.0
TCGA-77-7139-01A	ee850103-6314-41a3-9734-8b520de95b40	Squamous Cell Neoplasms	ee850103-6314-41a3-9734-8b520de95b40	TCGA-77-7139	Bronchus and lung	0.1095890410958904	Not Reported	23.0	2.0	white	male	not reported	Alive	56.0	-20632.0	1946.0		Bronchus and lung	TCGA-LUSC	Squamous Cell Neoplasms	Lung Squamous Cell Carcinoma	TCGA	9677780c-46d3-5efd-ab87-e563075cc9e0	77	Prince Charles Hospital	Lung squamous cell carcinoma	IGC																No	Stage IIB	0.0	not reported	Lower lobe, lung	4261.0	20632.0
TCGA-22-5473-11A	eea9575a-c842-4a95-9e47-3a3b12533f25	Squamous Cell Neoplasms	eea9575a-c842-4a95-9e47-3a3b12533f25	TCGA-22-5473	Bronchus and lung	2.4657534246575343	Not Reported	45.0	45.0	white	male	not hispanic or latino	Dead	78.0	-28826.0	1927.0	2010.0	Bronchus and lung	TCGA-LUSC	Squamous Cell Neoplasms	Lung Squamous Cell Carcinoma	TCGA	dbca60ac-8dfb-5b9e-abdc-dc6f3dd1a18c	22	Mayo Clinic - Rochester	Lung squamous cell carcinoma	IGC	1933.0															No		0.0	not reported	Lower lobe, lung		28826.0
TCGA-22-5473-01A	eea9575a-c842-4a95-9e47-3a3b12533f25	Squamous Cell Neoplasms	eea9575a-c842-4a95-9e47-3a3b12533f25	TCGA-22-5473	Bronchus and lung	2.4657534246575343	Not Reported	45.0	45.0	white	male	not hispanic or latino	Dead	78.0	-28826.0	1927.0	2010.0	Bronchus and lung	TCGA-LUSC	Squamous Cell Neoplasms	Lung Squamous Cell Carcinoma	TCGA	dbca60ac-8dfb-5b9e-abdc-dc6f3dd1a18c	22	Mayo Clinic - Rochester	Lung squamous cell carcinoma	IGC	1933.0															No		0.0	not reported	Lower lobe, lung		28826.0
TCGA-56-7822-01A	f1aa75c3-13f3-4bd9-9e51-923c2f62c2f7	Squamous Cell Neoplasms	f1aa75c3-13f3-4bd9-9e51-923c2f62c2f7	TCGA-56-7822	Bronchus and lung	3.287671232876712	Not Reported		60.0	black or african american	male	not hispanic or latino	Dead	75.0	-27755.0	1936.0		Bronchus and lung	TCGA-LUSC	Squamous Cell Neoplasms	Lung Squamous Cell Carcinoma	TCGA	8e4a06a8-eb03-529f-b849-a1fd908c9962	56	International Genomics Consortium	Lung squamous cell carcinoma	IGC	532.0															No	Stage IIB	0.0	not reported	Upper lobe, lung	1.0	27755.0
TCGA-NK-A5CT-01A	f2e35ffc-c87a-4e42-9c8d-e7e5d8b49d87	Squamous Cell Neoplasms	f2e35ffc-c87a-4e42-9c8d-e7e5d8b49d87	TCGA-NK-A5CT	Bronchus and lung	4.383561643835616	Not Reported		80.0	white	male	not hispanic or latino	Alive	70.0	-25726.0	1938.0		Bronchus and lung	TCGA-LUSC	Squamous Cell Neoplasms	Lung Squamous Cell Carcinoma	TCGA	eb317fbb-14b3-59cd-a99e-6493f0965eef	NK	Washington University - Rush University	Lung squamous cell carcinoma	NCH																No	Stage IA	0.0	not reported	Lower lobe, lung	1997.0	25726.0
TCGA-85-8664-01A	f30d81c6-d8d3-4547-b056-3942e390b936	Squamous Cell Neoplasms	f30d81c6-d8d3-4547-b056-3942e390b936	TCGA-85-8664	Bronchus and lung	3.287671232876712	Not Reported		60.0	white	male	not hispanic or latino	Dead	73.0	-26954.0	1938.0		Bronchus and lung	TCGA-LUSC	Squamous Cell Neoplasms	Lung Squamous Cell Carcinoma	TCGA	a2221e89-1afd-56f8-a1ec-aed4bf38041d	85	Asterand	Lung squamous cell carcinoma	IGC	550.0															No	Stage IIB	0.0	not reported	Upper lobe, lung	434.0	26954.0
TCGA-58-A46M-01A	f37f9827-9c3b-4aed-a2cb-5e905f1e2d2e	Squamous Cell Neoplasms	f37f9827-9c3b-4aed-a2cb-5e905f1e2d2e	TCGA-58-A46M	Bronchus and lung		Not Reported			white	male	not hispanic or latino	Alive	61.0	-22592.0	1949.0		Bronchus and lung	TCGA-LUSC	Squamous Cell Neoplasms	Lung Squamous Cell Carcinoma	TCGA	06bb6bab-c19e-5af3-ab6a-b5bc6ff5d6ec	58	Thoraxklinik at University Hospital Heidelberg	Lung squamous cell carcinoma	IGC																No	Stage IIB	0.0	not reported	Lower lobe, lung	1072.0	22592.0
TCGA-85-8049-01A	f43b511b-93d1-4a6e-ab17-e84448a084b2	Squamous Cell Neoplasms	f43b511b-93d1-4a6e-ab17-e84448a084b2	TCGA-85-8049	Bronchus and lung		Not Reported			white	male	not hispanic or latino	Alive	57.0	-20995.0	1954.0		Bronchus and lung	TCGA-LUSC	Squamous Cell Neoplasms	Lung Squamous Cell Carcinoma	TCGA	a2221e89-1afd-56f8-a1ec-aed4bf38041d	85	Asterand	Lung squamous cell carcinoma	IGC																No	Stage IB	0.0	not reported	Lower lobe, lung	579.0	20995.0
TCGA-70-6722-01A	f7287eb4-c77d-4c67-a768-87fcccd668f5	Squamous Cell Neoplasms	f7287eb4-c77d-4c67-a768-87fcccd668f5	TCGA-70-6722	Bronchus and lung		Not Reported			asian	male	not hispanic or latino	Alive	47.0	-17328.0	1963.0		Bronchus and lung	TCGA-LUSC	Squamous Cell Neoplasms	Lung Squamous Cell Carcinoma	TCGA	b0914e85-ae13-50d5-819c-6ebf0e44af53	70	ILSBio	Lung squamous cell carcinoma	IGC																No	Stage IIIA	0.0	not reported	Upper lobe, lung	367.0	17328.0
TCGA-33-4583-11A	f728a4d9-53d4-43a5-abc1-4016d388efa8	Squamous Cell Neoplasms	f728a4d9-53d4-43a5-abc1-4016d388efa8	TCGA-33-4583	Bronchus and lung	2.5205479452054793	Not Reported	46.0	46.0	white	male	not hispanic or latino	Dead	73.0	-26799.0	1926.0		Bronchus and lung	TCGA-LUSC	Squamous Cell Neoplasms	Lung Squamous Cell Carcinoma	TCGA	7d6f4d7e-1842-5ef9-bba6-53fa85273a9d	33	Johns Hopkins	Lung squamous cell carcinoma	IGC	4601.0															No	Stage IA	0.0	not reported	Lower lobe, lung	4299.0	26799.0
TCGA-33-4583-01A	f728a4d9-53d4-43a5-abc1-4016d388efa8	Squamous Cell Neoplasms	f728a4d9-53d4-43a5-abc1-4016d388efa8	TCGA-33-4583	Bronchus and lung	2.5205479452054793	Not Reported	46.0	46.0	white	male	not hispanic or latino	Dead	73.0	-26799.0	1926.0		Bronchus and lung	TCGA-LUSC	Squamous Cell Neoplasms	Lung Squamous Cell Carcinoma	TCGA	7d6f4d7e-1842-5ef9-bba6-53fa85273a9d	33	Johns Hopkins	Lung squamous cell carcinoma	IGC	4601.0															No	Stage IA	0.0	not reported	Lower lobe, lung	4299.0	26799.0
TCGA-NC-A5HD-01A	f878c2c3-bf50-423b-9703-973efbfc071c	Squamous Cell Neoplasms	f878c2c3-bf50-423b-9703-973efbfc071c	TCGA-NC-A5HD	Bronchus and lung	2.73972602739726	Not Reported		50.0	white	male	not reported	Dead	79.0	-28916.0	1929.0	2008.0	Bronchus and lung	TCGA-LUSC	Squamous Cell Neoplasms	Lung Squamous Cell Carcinoma	TCGA	c5978d62-22d8-5027-adfa-0b50c7c5b6a3	NC	Washington University - CHUV	Lung squamous cell carcinoma	NCH	2.0															No	Stage IIB	0.0	not reported	Upper lobe, lung		28916.0
TCGA-63-A5M9-01A	f9fa6dfa-9dc5-4ba9-92cf-c821e423183a	Squamous Cell Neoplasms	f9fa6dfa-9dc5-4ba9-92cf-c821e423183a	TCGA-63-A5M9	Bronchus and lung	1.36986301369863	Not Reported		25.0	not reported	female	not reported	Alive					Bronchus and lung	TCGA-LUSC	Squamous Cell Neoplasms	Lung Squamous Cell Carcinoma	TCGA	e4946ca2-fbdf-59f0-b982-f45bda575bd9	63	Ontario Institute for Cancer Research	Lung squamous cell carcinoma	IGC																Not Reported	Stage IIB		not reported	Lower lobe, lung	0.0
TCGA-22-5479-01A	fadd20a1-90ca-4d99-a128-9730d02a7bd6	Squamous Cell Neoplasms	fadd20a1-90ca-4d99-a128-9730d02a7bd6	TCGA-22-5479	Bronchus and lung	1.917808219178082	Not Reported	35.0	35.0	white	male	not reported	Dead	64.0	-23563.0	1940.0		Bronchus and lung	TCGA-LUSC	Squamous Cell Neoplasms	Lung Squamous Cell Carcinoma	TCGA	dbca60ac-8dfb-5b9e-abdc-dc6f3dd1a18c	22	Mayo Clinic - Rochester	Lung squamous cell carcinoma	IGC	2625.0															No	Stage IB	0.0	not reported	Lower lobe, lung	1651.0	23563.0
TCGA-37-3789-01A	fd881d58-c9c7-479b-b76b-1f3c2ab1b015	Squamous Cell Neoplasms	fd881d58-c9c7-479b-b76b-1f3c2ab1b015	TCGA-37-3789	Bronchus and lung		Not Reported			white	male	not hispanic or latino	Alive	65.0	-23782.0	1941.0		Bronchus and lung	TCGA-LUSC	Squamous Cell Neoplasms	Lung Squamous Cell Carcinoma	TCGA	27dff120-d55f-51f8-91bc-b9b1cb771593	37	Cureline	Lung squamous cell carcinoma	IGC																No	Stage IB	0.0	not reported	Upper lobe, lung	13.0	23782.0
TCGA-56-A4BX-01A	fd8a7339-cf34-4b91-bfc4-53ce60ffd737	Squamous Cell Neoplasms	fd8a7339-cf34-4b91-bfc4-53ce60ffd737	TCGA-56-A4BX	Bronchus and lung	4.5479452054794525	Not Reported	55.0	83.0	white	male	not hispanic or latino	Alive	70.0	-25745.0	1942.0		Bronchus and lung	TCGA-LUSC	Squamous Cell Neoplasms	Lung Squamous Cell Carcinoma	TCGA	8e4a06a8-eb03-529f-b849-a1fd908c9962	56	International Genomics Consortium	Lung squamous cell carcinoma	IGC																No	Stage IIA	0.0	not reported	Lower lobe, lung	405.0	25745.0
TCGA-21-1075-01A	fde60f9f-5cff-405e-b0f6-e193195ebd53	Squamous Cell Neoplasms	fde60f9f-5cff-405e-b0f6-e193195ebd53	TCGA-21-1075	Bronchus and lung	4.054794520547945	Not Reported		74.0	white	male	not hispanic or latino	Alive	57.0	-21093.0	1945.0		Bronchus and lung	TCGA-LUSC	Squamous Cell Neoplasms	Lung Squamous Cell Carcinoma	TCGA	ade92dec-e8af-5751-899e-eb49344a039b	21	Fox Chase Cancer Center	Lung squamous cell carcinoma	IGC																No	Stage IIB	0.0	not reported	Lower lobe, lung	2134.0	21093.0
TCGA-58-A46N-01A	fe49127a-8402-4479-afff-801c6452de25	Squamous Cell Neoplasms	fe49127a-8402-4479-afff-801c6452de25	TCGA-58-A46N	Bronchus and lung	2.73972602739726	Not Reported		50.0	white	male	not hispanic or latino	Alive	52.0	-19050.0	1959.0		Bronchus and lung	TCGA-LUSC	Squamous Cell Neoplasms	Lung Squamous Cell Carcinoma	TCGA	06bb6bab-c19e-5af3-ab6a-b5bc6ff5d6ec	58	Thoraxklinik at University Hospital Heidelberg	Lung squamous cell carcinoma	IGC																No	Stage IB	0.0	not reported	Lower lobe, lung	910.0	19050.0
[truncated: 40 more columns]
